# Supplementary material for: Systematically Evaluating Cell‐Free DNA Fragmentation Patterns for Cancer Diagnosis and Enhanced Cancer Detection via Integrating Multiple Fragmentation Patterns
Source: Adv Sci (Weinh). 2024 Jun 17;11(30):2308243. doi: 10.1002/advs.202308243 (PMC11321639; doi:10.1002/advs.202308243)
Supplement: Supplementary file 2 — Supporting Information [file ADVS-11-2308243-s001.xlsx]

## Sheet: S1
Table S1. List of public data we used.
Access id	Stage	Other sample information	Cell type	Assay type	Publication	URL
423 samples from Nature paper (215 healthy samples,208 cancer samples (54 breast cancer, 26 cholangiocarcinoma, 27 colorectal cancer, 27 gastric cancer, 12 lung cancer, 28 ovarian cancer and 34 pancreatic cancer))	I (n=41), II (n=109), III (n=33), IV (n=22)	Additional sample information can be found at: https://static-content.springer.com/esm/art%3A10.1038%2Fs41586-019-1272-6/MediaObjects/41586_2019_1272_MOESM2_ESM.xlsx	Human plasma	whole-genome sequencing data (Illumina HiSeq 2000/2500)	Cristiano S, Leal A, Phallen J, Fiksel J, Adleff V, Bruhm DC, et al. Genome-wide cell-free DNA fragmentation in patients with cancer. Nature. 2019;570:385–9.
225 samples from PNAS paper (32 healthy samples, 67 hepatitis B, 36 cirrhosis, and 90 liver cancer)	NA	NA	Human plasma	whole-genome sequencing data (Illumina HiSeq2500/4000)	Jiang P, Sun K, Tong YK, Cheng SH, Cheng THT, Heung MMS, et al. Preferred end coordinates and somatic variants as signatures of circulating tumor DNA associated with hepatocellular carcinoma. Proc Natl Acad Sci U S A. 2018;115:E10925–33.
16 samples from Genome Medicine paper (8 healthy samples and 8 liver cancer)	I (n=5), II (n=3)	Cancer samples and controls were matched for the age, gender, and lifestyle (smoking history and alcohol usage).	Human plasma	whole-genome sequencing data (Illumina NovaSeq 6000)	Zhou X, Zheng H, Fu H, Dillehay McKillip KL, Pinney SM, Liu Y. CRAG: de novo characterization of cell-free DNA fragmentation hotspots in plasma whole-genome sequencing. Genome Med. 2022;14:138.
287 samples from LUCAS dataset(91 healthy samples, 67 Benign, and 129 lung cancer), 431 samples from independent dataset (385 healthy samples and 46 lung cancer)	LUCAS dataset: I (n=15), II (n=7), III (n=35), IV (n=72); independent dataset: I (n=28), II (n=12), III (n=5), IV(n=1).	Additional sample information can be found at: https://static-content.springer.com/esm/art%3A10.1038%2Fs41467-021-24994-w/MediaObjects/41467_2021_24994_MOESM4_ESM.xlsx	Human plasma	whole-genome sequencing data (Illumina HiSeq 2500)	Mathios D, Johansen JS, Cristiano S, Medina JE, Phallen J, Larsen KR, et al. Detection and characterization of lung cancer using cell-free DNA fragmentomes. Nat Commun. 2021;12:5060.
E29 (macs2 -log10 p value signal files from Roadmap)			Primary monocytes from peripheral blood	DNase-Seq (signals), H3K4me1,H3K4me3,H3K9me3,H3K27me3,H3K36me3,H3K27ac		https://egg2.wustl.edu/roadmap/data/byFileType/signal/consolidated/macs2signal/pval/
E32 (macs2 -log10 p value signal files from Roadmap)			Primary B cells from peripheral blood	DNase-Seq (signals), H3K4me1,H3K4me3,H3K9me3,H3K27me3,H3K36me3,H3K27ac		https://egg2.wustl.edu/roadmap/data/byFileType/signal/consolidated/macs2signal/pval/
E34 (macs2 -log10 p value signal files from Roadmap)			Primary T cells from peripheral blood	DNase-Seq (signals), H3K4me1,H3K4me3,H3K9me3,H3K27me3,H3K36me3,H3K27ac		https://egg2.wustl.edu/roadmap/data/byFileType/signal/consolidated/macs2signal/pval/
Pan-cancer ATAC-seq data					Corces MR, Granja JM, Shams S, Louie BH, Seoane JA, Zhou W, et al. The chromatin accessibility landscape of primary human cancers. Science. 2018;362:eaav1898.
gene annotation, including TSS/exon (Genecode Release 30, GRCh37, Comprehensive gene annotation)						https://www.gencodegenes.org/human/release_30lift37.html
GC contents						http://hgdownload.cse.ucsc.edu/goldenPath/hg19/gc5Base/
Dark regions (merged wgEncodeDacMapabilityConsensusExcludable and wgEncodeDukeMapabilityRegionsExcludable in hg19)						https://genome.ucsc.edu/cgi-bin/hgTables
GSE176078			Human breast cancers	scRNA-Seq (Illumina NextSeq 500)	Wu SZ, Al-Eryani G, Roden DL, Junankar S, Harvey K, Andersson A, et al. A single-cell and spatially resolved atlas of human breast cancers. Nat Genet. 2021;53:1334-47.	https://www.ncbi.nlm.nih.gov/geo/query/acc.cgi?acc=GSE176078
TCGA.BRCA.sampleMap/HiSeqV2 (1,104 breast cancer tumors and 114 adjacent normal tissues)			Human breast cancers	RNAseq (Illumina HiSeq 2000)		https://xenabrowser.net/datapages/?dataset=TCGA.BRCA.sampleMap%2FHiSeqV2&host=https%3A%2F%2Ftcga.xenahubs.net&removeHub=https%3A%2F%2Fxena.treehouse.gi.ucsc.edu%3A443

## Sheet: S2
Table S2. Performance of the fragmentation patterns (within the open chromatin regions) on the datasets of Cristiano et al. and Jiang et al.
Cancer type	Fragmentation pattern	AUC	Sensitivity @95% specificity	Sensitivity @85% specificity
PANCAN	length	0.8741 (95 CI: 0.8634 - 0.8848)	0.5210 (95 CI: 0.4919 - 0.5501)	0.6033 (95 CI: 0.5714 - 0.6351)
	PFE	0.9579 (95 CI: 0.9528 - 0.9631)	0.7796 (95 CI: 0.7575 - 0.8016)	0.8259 (95 CI: 0.8079 - 0.8439)
	FSR	0.9441 (95 CI: 0.9369 - 0.9513)	0.7374 (95 CI: 0.7075 - 0.7673)	0.8091 (95 CI: 0.7845 - 0.8337)
	FSD	0.9271 (95 CI: 0.9191 - 0.9351)	0.6074 (95 CI: 0.5776 - 0.6371)	0.7125 (95 CI: 0.6853 - 0.7397)
	coverage	0.9638 (95 CI: 0.9585 - 0.9692)	0.8444 (95 CI: 0.8269 - 0.8619)	0.8877 (95 CI: 0.8720 - 0.9034)
	end	0.9639 (95 CI: 0.9586 - 0.9692)	0.8212 (95 CI: 0.8025 - 0.8400)	0.8775 (95 CI: 0.8610 - 0.8941)
	OCF	0.9467 (95 CI: 0.9399 - 0.9536)	0.7041 (95 CI: 0.6777 - 0.7304)	0.7761 (95 CI: 0.7498 - 0.8023)
	IFS	0.9653 (95 CI: 0.9595 - 0.9710)	0.8492 (95 CI: 0.8293 - 0.8691)	0.8856 (95 CI: 0.8679 - 0.9034)
	WPS	0.9658 (95 CI: 0.9598 - 0.9719)	0.8559 (95 CI: 0.8376 - 0.8743)	0.8910 (95 CI: 0.8738 - 0.9082)
	EDM	0.9736 (95 CI: 0.9696 - 0.9776)	0.7574 (95 CI: 0.7092 - 0.8056)	0.8589 (95 CI: 0.8236 - 0.8943)
BRCA	length	0.8828 (95 CI: 0.8672 - 0.8984)	0.5240 (95 CI: 0.4791 - 0.5689)	0.6137 (95 CI: 0.5710 - 0.6563)
	PFE	0.9645 (95 CI: 0.9532 - 0.9759)	0.8190 (95 CI: 0.7855 - 0.8525)	0.8907 (95 CI: 0.8654 - 0.9159)
	FSR	0.9735 (95 CI: 0.9673 - 0.9796)	0.7710 (95 CI: 0.7332 - 0.8088)	0.8973 (95 CI: 0.8721 - 0.9226)
	FSD	0.9357 (95 CI: 0.9247 - 0.9467)	0.6230 (95 CI: 0.5738 - 0.6722)	0.7857 (95 CI: 0.7470 - 0.8244)
	coverage	0.9747 (95 CI: 0.9651 - 0.9843)	0.8850 (95 CI: 0.8566 - 0.9134)	0.9470 (95 CI: 0.9280 - 0.9660)
	end	0.9738 (95 CI: 0.9641 - 0.9834)	0.8623 (95 CI: 0.8305 - 0.8942)	0.9410 (95 CI: 0.9220 - 0.9600)
	OCF	0.9625 (95 CI: 0.9548 - 0.9702)	0.7627 (95 CI: 0.7207 - 0.8046)	0.8347 (95 CI: 0.8028 - 0.8666)
	IFS	0.9718 (95 CI: 0.9606 - 0.9830)	0.8797 (95 CI: 0.8454 - 0.9139)	0.9343 (95 CI: 0.9084 - 0.9602)
	WPS	0.9676 (95 CI: 0.9560 - 0.9791)	0.8837 (95 CI: 0.8524 - 0.9149)	0.9330 (95 CI: 0.9117 - 0.9543)
	EDM	0.9851 (95 CI: 0.9805 - 0.9898)	0.8380 (95 CI: 0.7936 - 0.8824)	0.9323 (95 CI: 0.9073 - 0.9574)
CHOL	length	0.8719 (95 CI: 0.8411 - 0.9027)	0.6667 (95 CI: 0.6084 - 0.7249)	0.7100 (95 CI: 0.6526 - 0.7674)
	PFE	0.9502 (95 CI: 0.9366 - 0.9639)	0.6733 (95 CI: 0.6075 - 0.7391)	0.7717 (95 CI: 0.7133 - 0.8300)
	FSR	0.9513 (95 CI: 0.9390 - 0.9636)	0.6667 (95 CI: 0.6070 - 0.7264)	0.7683 (95 CI: 0.7110 - 0.8256)
	FSD	0.8725 (95 CI: 0.8371 - 0.9080)	0.6533 (95 CI: 0.5935 - 0.7132)	0.7233 (95 CI: 0.6624 - 0.7843)
	coverage	0.9772 (95 CI: 0.9706 - 0.9838)	0.7900 (95 CI: 0.7408 - 0.8392)	0.8867 (95 CI: 0.8492 - 0.9242)
	end	0.9692 (95 CI: 0.9596 - 0.9788)	0.7500 (95 CI: 0.6867 - 0.8133)	0.8533 (95 CI: 0.8055 - 0.9012)
	OCF	0.9352 (95 CI: 0.9184 - 0.9519)	0.6500 (95 CI: 0.5891 - 0.7109)	0.7333 (95 CI: 0.6768 - 0.7899)
	IFS	0.9770 (95 CI: 0.9701 - 0.9839)	0.7550 (95 CI: 0.6938 - 0.8162)	0.8817 (95 CI: 0.8393 - 0.9241)
	WPS	0.9853 (95 CI: 0.9794 - 0.9912)	0.8300 (95 CI: 0.7813 - 0.8787)	0.9217 (95 CI: 0.8852 - 0.9582)
	EDM	0.9900 (95 CI: 0.9850 - 0.9951)	0.9167 (95 CI: 0.8838 - 0.9495)	0.9550 (95 CI: 0.9289 - 0.9811)
CRC	length	0.9703 (95 CI: 0.9614 - 0.9793)	0.7517 (95 CI: 0.6928 - 0.8106)	0.8417 (95 CI: 0.7927 - 0.8906)
	PFE	0.9662 (95 CI: 0.9556 - 0.9769)	0.7933 (95 CI: 0.7427 - 0.8440)	0.8717 (95 CI: 0.8325 - 0.9108)
	FSR	0.9870 (95 CI: 0.9798 - 0.9941)	0.9350 (95 CI: 0.9058 - 0.9642)	0.9533 (95 CI: 0.9293 - 0.9774)
	FSD	0.9817 (95 CI: 0.9749 - 0.9884)	0.8017 (95 CI: 0.7505 - 0.8528)	0.9133 (95 CI: 0.8748 - 0.9518)
	coverage	0.9778 (95 CI: 0.9696 - 0.9860)	0.8683 (95 CI: 0.8310 - 0.9057)	0.9083 (95 CI: 0.8752 - 0.9414)
	end	0.9751 (95 CI: 0.9665 - 0.9837)	0.8433 (95 CI: 0.7956 - 0.8911)	0.8850 (95 CI: 0.8432 - 0.9268)
	OCF	0.9872 (95 CI: 0.9807 - 0.9937)	0.8950 (95 CI: 0.8540 - 0.9360)	0.9400 (95 CI: 0.9065 - 0.9735)
	IFS	0.9781 (95 CI: 0.9704 - 0.9858)	0.8450 (95 CI: 0.8006 - 0.8894)	0.9033 (95 CI: 0.8678 - 0.9389)
	WPS	0.9804 (95 CI: 0.9732 - 0.9875)	0.8600 (95 CI: 0.8195 - 0.9005)	0.9150 (95 CI: 0.8822 - 0.9478)
	EDM	0.9997 (95 CI: 0.9991 - 1.0000)	0.9933 (95 CI: 0.9803 - 1.0000)	1.0000 (95 CI: 1.0000 - 1.0000)
STAD	length	0.8269 (95 CI: 0.7986 - 0.8552)	0.3883 (95 CI: 0.3241 - 0.4525)	0.5300 (95 CI: 0.4666 - 0.5934)
	PFE	0.9624 (95 CI: 0.9446 - 0.9803)	0.8367 (95 CI: 0.7938 - 0.8795)	0.9367 (95 CI: 0.9098 - 0.9635)
	FSR	0.9594 (95 CI: 0.9401 - 0.9788)	0.8483 (95 CI: 0.8030 - 0.8936)	0.9033 (95 CI: 0.8646 - 0.9420)
	FSD	0.9124 (95 CI: 0.8905 - 0.9343)	0.5917 (95 CI: 0.5231 - 0.6602)	0.7667 (95 CI: 0.7101 - 0.8232)
	coverage	0.9631 (95 CI: 0.9446 - 0.9815)	0.8533 (95 CI: 0.8066 - 0.9001)	0.9400 (95 CI: 0.9110 - 0.9690)
	end	0.9626 (95 CI: 0.9442 - 0.9810)	0.8700 (95 CI: 0.8285 - 0.9115)	0.9267 (95 CI: 0.8959 - 0.9574)
	OCF	0.9459 (95 CI: 0.9253 - 0.9666)	0.8033 (95 CI: 0.7514 - 0.8553)	0.8667 (95 CI: 0.8251 - 0.9082)
	IFS	0.9616 (95 CI: 0.9419 - 0.9812)	0.8783 (95 CI: 0.8397 - 0.9169)	0.9217 (95 CI: 0.8889 - 0.9545)
	WPS	0.9613 (95 CI: 0.9434 - 0.9793)	0.8333 (95 CI: 0.7842 - 0.8824)	0.9067 (95 CI: 0.8693 - 0.9440)
	EDM	0.9627 (95 CI: 0.9435 - 0.9819)	0.8967 (95 CI: 0.8586 - 0.9347)	0.9200 (95 CI: 0.8875 - 0.9525)
NSCLC	length	0.9146 (95 CI: 0.8718 - 0.9575)	0.7300 (95 CI: 0.6475 - 0.8125)	0.8400 (95 CI: 0.7723 - 0.9077)
	PFE	0.9705 (95 CI: 0.9486 - 0.9925)	0.8250 (95 CI: 0.7538 - 0.8962)	0.9100 (95 CI: 0.8574 - 0.9626)
	FSR	0.9447 (95 CI: 0.9163 - 0.9730)	0.8100 (95 CI: 0.7383 - 0.8817)	0.8550 (95 CI: 0.7896 - 0.9204)
	FSD	0.9921 (95 CI: 0.9867 - 0.9974)	0.9100 (95 CI: 0.8556 - 0.9644)	0.9600 (95 CI: 0.9242 - 0.9958)
	coverage	0.9967 (95 CI: 0.9936 - 0.9997)	0.9650 (95 CI: 0.9332 - 0.9968)	0.9750 (95 CI: 0.9495 - 1.0000)
	end	0.9986 (95 CI: 0.9971 - 1.0000)	0.9700 (95 CI: 0.9366 - 1.0000)	1.0000 (95 CI: 1.0000 - 1.0000)
	OCF	0.9846 (95 CI: 0.9649 - 1.0000)	0.9050 (95 CI: 0.8484 - 0.9616)	0.9600 (95 CI: 0.9216 - 0.9984)
	IFS	0.9965 (95 CI: 0.9936 - 0.9995)	0.9550 (95 CI: 0.9181 - 0.9919)	0.9700 (95 CI: 0.9396 - 1.0000)
	WPS	0.9984 (95 CI: 0.9967 - 1.0000)	0.9700 (95 CI: 0.9396 - 1.0000)	0.9950 (95 CI: 0.9852 - 1.0000)
	EDM	0.9977 (95 CI: 0.9957 - 0.9997)	0.9500 (95 CI: 0.9073 - 0.9927)	1.0000 (95 CI: 1.0000 - 1.0000)
OV	length	0.8548 (95 CI: 0.8310 - 0.8786)	0.4850 (95 CI: 0.4213 - 0.5487)	0.5633 (95 CI: 0.5009 - 0.6258)
	PFE	0.9872 (95 CI: 0.9812 - 0.9932)	0.8900 (95 CI: 0.8481 - 0.9319)	0.9400 (95 CI: 0.9082 - 0.9718
	FSR	0.9930 (95 CI: 0.9899 - 0.9960)	0.8833 (95 CI: 0.8346 - 0.9321)	0.9733 (95 CI: 0.9539 - 0.9928)
	FSD	0.9606 (95 CI: 0.9438 - 0.9775)	0.8267 (95 CI: 0.7793 - 0.8740)	0.8900 (95 CI: 0.8527 - 0.9273)
	coverage	0.9988 (95 CI: 0.9980 - 0.9997)	0.9750 (95 CI: 0.9569 - 0.9931)	1.0000 (95 CI: 1.0000 - 1.0000)
	end	0.9987 (95 CI: 0.9978 - 0.9997)	0.9733 (95 CI: 0.9533 - 0.9933)	1.0000 (95 CI: 1.0000 - 1.0000)
	OCF	0.9840 (95 CI: 0.9795 - 0.9885)	0.8000 (95 CI: 0.7547 - 0.8453)	0.9200 (95 CI: 0.8869 - 0.9531)
	IFS	0.9980 (95 CI: 0.9964 - 0.9995)	0.9733 (95 CI: 0.9556 - 0.9911)	0.9900 (95 CI: 0.9789 - 1.0000)
	WPS	0.9997 (95 CI: 0.9992 - 1.0000)	0.9933 (95 CI: 0.9842 - 1.0000)	1.0000 (95 CI: 1.0000 - 1.0000)
	EDM	0.9890 (95 CI: 0.9849 - 0.9930)	0.8200 (95 CI: 0.7618 - 0.8782)	0.9583 (95 CI: 0.9293 - 0.9873)
PAAD	length	0.9415 (95 CI: 0.9278 - 0.9551)	0.7242 (95 CI: 0.6751 - 0.7733)	0.8083 (95 CI: 0.7653 - 0.8513)
	PFE	0.8200 (95 CI: 0.7884 - 0.8517)	0.5233 (95 CI: 0.4668 - 0.5798)	0.6158 (95 CI: 0.5621 - 0.6696)
	FSR	0.8406 (95 CI: 0.8109 - 0.8704)	0.5692 (95 CI: 0.5173 - 0.6211)	0.6717 (95 CI: 0.6223 - 0.7210)
	FSD	0.9522 (95 CI: 0.9391 - 0.9653)	0.7192 (95 CI: 0.6726 - 0.7657)	0.8550 (95 CI: 0.8171 - 0.8929)
	coverage	0.8381 (95 CI: 0.8051 - 0.8712)	0.5658 (95 CI: 0.5110 - 0.6207)	0.7300 (95 CI: 0.6810 - 0.7790)
	end	0.8369 (95 CI: 0.8058 - 0.8680)	0.5983 (95 CI: 0.5398 - 0.6568)	0.7167 (95 CI: 0.6658 - 0.7675)
	OCF	0.8337 (95 CI: 0.8032 - 0.8643)	0.5475 (95 CI: 0.4896 - 0.6054)	0.6208 (95 CI: 0.5661 - 0.6756)
	IFS	0.8367 (95 CI: 0.8026 - 0.8708)	0.5842 (95 CI: 0.5286 - 0.6398)	0.7042 (95 CI: 0.6557 - 0.7526)
	WPS	0.8414 (95 CI: 0.8124 - 0.8703)	0.6217 (95 CI: 0.5685 - 0.6749)	0.7192 (95 CI: 0.6760 - 0.7624)
	EDM	0.9544 (95 CI: 0.9421 - 0.9667)	0.8167 (95 CI: 0.7751 - 0.8582)	0.8725 (95 CI: 0.8396 - 0.9054)
LIHC	length	0.8355 (95 CI: 0.8163 - 0.8547)	0.4631 (95 CI: 0.4174 - 0.5088)	0.4640 (95 CI: 0.4186 - 0.5094)
	PFE	0.9374 (95 CI: 0.9260 - 0.9488)	0.7501 (95 CI: 0.7150 - 0.7851)	0.7501 (95 CI: 0.7150 - 0.7851)
	FSR	0.9359 (95 CI: 0.9263 - 0.9455)	0.7481 (95 CI: 0.7039 - 0.7924)	0.7481 (95 CI: 0.7039 - 0.7924)
	FSD	0.9030 (95 CI: 0.8895 - 0.9165)	0.5674 (95 CI: 0.5168 - 0.6180)	0.5674 (95 CI: 0.5168 - 0.6180)
	coverage	0.9429 (95 CI: 0.9315 - 0.9542)	0.7897 (95 CI: 0.7572 - 0.8223)	0.7897 (95 CI: 0.7572 - 0.8223)
	end	0.9664 (95 CI: 0.9580 - 0.9748)	0.8541 (95 CI: 0.8261 - 0.8820)	0.8541 (95 CI: 0.8261 - 0.8820)
	OCF	0.9386 (95 CI: 0.9279 - 0.9493)	0.7685 (95 CI: 0.7375 - 0.7996)	0.7685 (95 CI: 0.7375 - 0.7996)
	IFS	0.9442 (95 CI: 0.9347 - 0.9537)	0.7973 (95 CI: 0.7689 - 0.8258)	0.7973 (95 CI: 0.7689 - 0.8258)
	WPS	0.9540 (95 CI: 0.9442 - 0.9639)	0.8140 (95 CI: 0.7820 - 0.8460)	0.8140 (95 CI: 0.7820 - 0.8460)
	EDM	0.9944 (95 CI: 0.9925 - 0.9963)	0.9463 (95 CI: 0.9276 - 0.9649)	0.9463 (95 CI: 0.9276 - 0.9649)

## Sheet: S3
Table S3. Performance of the fragmentation patterns (within the open chromatin regions) on the datasets of Zhou et al. and Mathios et al.
Data set	Fragmentation pattern	AUC	Sensitivity @95% specificity	Sensitivity @85% specificity
Zhou et al. dataset (LIHC)	length	0.5	0	0.25
Zhou et al. dataset (LIHC)	PFE	0.7656	0.375	0.5
Zhou et al. dataset (LIHC)	FSR	0.8125	0.375	0.5
Zhou et al. dataset (LIHC)	FSD	0.5625	0.125	0.5
Zhou et al. dataset (LIHC)	coverage	0.7969	0.125	0.625
Zhou et al. dataset (LIHC)	end	0.9219	0.5	0.875
Zhou et al. dataset (LIHC)	OCF	0.875	0.625	0.625
Zhou et al. dataset (LIHC)	IFS	0.8125	0.125	0.625
Zhou et al. dataset (LIHC)	WPS	0.875	0.125	0.875
Zhou et al. dataset (LIHC)	EDM	0.8906	0.75	0.75
Mathios et al. LUCAS dataset (LUNG)	length	0.6636	0.2016	0.3411
Mathios et al. LUCAS dataset (LUNG)	PFE	0.7059	0.1938	0.4496
Mathios et al. LUCAS dataset (LUNG)	FSR	0.6909	0.2326	0.3798
Mathios et al. LUCAS dataset (LUNG)	FSD	0.5457	0.1008	0.1938
Mathios et al. LUCAS dataset (LUNG)	coverage	0.7305	0.2713	0.5426
Mathios et al. LUCAS dataset (LUNG)	end	0.7327	0.2791	0.5039
Mathios et al. LUCAS dataset (LUNG)	OCF	0.6899	0.2326	0.3876
Mathios et al. LUCAS dataset (LUNG)	IFS	0.7294	0.2713	0.5581
Mathios et al. LUCAS dataset (LUNG)	WPS	0.7505	0.2713	0.5116
Mathios et al. LUCAS dataset (LUNG)	EDM	0.5508	0.0775	0.2558
Mathios et al. independent dataset (LUNG)	length	0.8669	0.4783	0.6739
Mathios et al. independent dataset (LUNG)	PFE	0.8098	0.3478	0.587
Mathios et al. independent dataset (LUNG)	FSR	0.664	0.3478	0.5
Mathios et al. independent dataset (LUNG)	FSD	0.9386	0.7174	0.8478
Mathios et al. independent dataset (LUNG)	coverage	0.8397	0.4565	0.6522
Mathios et al. independent dataset (LUNG)	end	0.8297	0.5217	0.6957
Mathios et al. independent dataset (LUNG)	OCF	0.8231	0.5217	0.6739
Mathios et al. independent dataset (LUNG)	IFS	0.8381	0.4565	0.6522
Mathios et al. independent dataset (LUNG)	WPS	0.8562	0.5	0.7174
Mathios et al. independent dataset (LUNG)	EDM	0.5355	0.0652	0.1739

## Sheet: S4
Table S4. Cistrome-GO gene regulatory potential rank.
Symbol	Coordinate	PeakNumber	RP score	adjusted RP score	Rank by adjusted RPscore
CHEK2P2	chr15:20487996-20496811	119	1	25.209	1
MIR570	chr3:195426271-195426368	44	0.608	15.316	2
MUC20	chr3:195447752-195460424	45	0.569	14.339	3
REREP3	chr15:22546564-22570831	42	0.519	13.09	4
BAGE4	chr21:11020841-11098925	73	0.511	12.873	5
BAGE5	chr21:11020841-11098925	73	0.511	12.873	5
BAGE2	chr21:11020841-11098925	73	0.511	12.873	5
BAGE3	chr21:11020841-11098925	73	0.511	12.873	5
BAGE	chr21:11057795-11098937	73	0.51	12.867	6
ESPNP	chr1:17017712-17046652	37	0.492	12.419	7
MIR570HG	chr3:195415368-195438746	44	0.457	11.512	8
UGT2B17	chr4:69402902-69434245	23	0.323	8.149	9
GPRIN2	chr10:46993545-47005643	22	0.264	6.654	10
PDXDC1	chr16:15068819-15123659	23	0.262	6.61	11
MIR1299	chr9:69002238-69002321	8	0.257	6.477	12
LOC101929829	chr22:42522500-42526883	9	0.244	6.156	13
CYP2D6	chr22:42522500-42526883	9	0.244	6.156	14
CROCCP2	chr1:16944750-16957401	42	0.244	6.398	15
MIR3680-2	chr16:21517369-21517456	14	0.225	5.714	16
KANSL1-AS1	chr17:44270938-44274089	33	0.212	5.361	17
KANSL1	chr17:44107281-44270272	33	0.211	5.329	18
CLPS	chr6:35762758-35765121	9	0.2	5.038	19
SLC7A5P2	chr16:21529229-21531765	14	0.199	5.122	20
SMG1P3	chr16:21458003-21513602	14	0.194	4.927	21
LOC283922	chr16:74366303-74402153	10	0.191	4.816	22
NBPF1	chr1:16888921-16940100	42	0.191	4.963	23
ZNF718	chr4:56867-157949	8	0.183	4.606	24
ZNF595	chr4:53178-88099	8	0.177	4.467	25
LOC642131	chr15:22465805-22466547	46	0.174	4.389	26
IGHV1OR15-3	chr15:22465805-22466547	46	0.174	4.389	26
TFF1	chr21:43782390-43786644	15	0.17	4.526	27
PDE4DIP	chr1:144851423-145039995	18	0.168	4.228	28
LOC100996724	chr1:144832208-145039963	18	0.168	4.226	29
IGHV1OR15-1	chr15:22448239-22448881	46	0.164	4.145	30
LOC102724760	chr15:22448239-22448881	46	0.164	4.145	30
CSTB	chr21:45193545-45196256	13	0.164	4.264	31
EGFR	chr7:55086713-55275773	27	0.161	4.095	32
MST1P2	chr1:16972068-16976915	42	0.156	4.236	33
TFF2	chr21:43766466-43771208	16	0.154	4.09	34
LOC646214	chr15:21932513-21940739	24	0.153	3.846	35
KCNJ18	chr17:21308447-21320482	14	0.152	3.824	36
NPIPB15	chr16:74411849-74426012	10	0.15	3.778	37
SIGLEC5	chr19:52114755-52133727	8	0.145	3.689	38
MIR8071-2	chr14:106106504-106106569	19	0.145	3.653	39
MIR8071-1	chr14:106106504-106106569	19	0.145	3.653	39
EGFR-AS1	chr7:55247442-55256642	23	0.143	3.619	40
TMPRSS2	chr21:42836477-42879992	12	0.141	3.574	41
SIGLEC14	chr19:52145805-52150132	9	0.14	3.535	42
SDHAP2	chr3:195384909-195415735	44	0.137	3.449	43
MIR6859-4	chr15:102513726-102513794	6	0.136	3.437	44
APOBEC3B	chr22:39378403-39388784	12	0.135	3.565	45
LINC02575	chr21:45905453-45911025	11	0.132	3.323	46
DDX11L9	chr15:102516760-102519296	6	0.131	3.311	47
GAL3ST1	chr22:30950621-30960901	6	0.131	3.306	48
WASH3P	chr15:102501015-102516808	6	0.13	3.28	49
MIR1302-10	chr15:102500661-102500799	6	0.129	3.253	50
MIR1302-2	chr15:102500661-102500799	6	0.129	3.253	50
MIR1302-9	chr15:102500661-102500799	6	0.129	3.253	50

## Sheet: S5
Table S5. Functional annotation analysis (KEGG pathways and Gene Ontologies (GO), FDR<0.1)
Category	Term	N,n,B,b	Erichment	p_value	FDR	Gene_number
KEGG pathway	Estrogen signaling pathway(hsa04915)	7753, 1237, 137, 44	2.013	3.39483e-05	0.0107277	137
KEGG pathway	Mineral absorption(hsa04978)	7753, 807, 51, 16	3.014	0.000423511	0.0446098	51
KEGG pathway	Long-term depression(hsa04730)	7753, 972, 60, 20	2.659	0.000297039	0.0446098	60
KEGG pathway	Oxytocin signaling pathway(hsa04921)	7753, 872, 153, 34	1.976	0.00105998	0.062535	153
KEGG pathway	Gap junction(hsa04540)	7753, 590, 88, 18	2.688	0.00118737	0.062535	88
KEGG pathway	Bladder cancer(hsa05219)	7753, 1533, 41, 19	2.344	0.00112496	0.062535	41
GO Molecular Function	Rab GTPase binding(GO:0017137)	17006, 144, 187, 11	6.947	9.97741e-06	0.0103067	187
GO Molecular Function	cysteine-type endopeptidase inhibitor activity(GO:0004869)	17006, 1009, 57, 14	4.14	4.63085e-05	0.0239183	57
GO Molecular Function	GTPase activator activity(GO:0005096)	17006, 142, 279, 12	5.151	7.02019e-05	0.0241729	279
GO Molecular Function	aryl sulfotransferase activity(GO:0004062)	17006, 1052, 12, 6	8.083	0.000192901	0.037059	12
GO Molecular Function	enzyme activator activity(GO:0008047)	17006, 145, 526, 16	3.568	0.000215251	0.037059	526
GO Molecular Function	nucleoside-triphosphatase regulator activity(GO:0060589)	17006, 145, 353, 13	4.319	0.000195999	0.037059	353
GO Molecular Function	Ras GTPase binding(GO:0017016)	17006, 144, 541, 16	3.493	0.000281462	0.0415358	541
GO Molecular Function	structural constituent of cytoskeleton(GO:0005200)	17006, 1640, 98, 23	2.434	0.000523614	0.0676117	98
GO Molecular Function	serine hydrolase activity(GO:0017171)	17006, 714, 213, 22	2.46	0.00125673	0.0958422	213
GO Molecular Function	GTPase binding(GO:0051020)	17006, 149, 653, 17	2.971	0.00114824	0.0958422	653
GO Molecular Function	enzyme regulator activity(GO:0030234)	17006, 145, 1034, 22	2.495	0.00129893	0.0958422	1034
GO Molecular Function	protein-containing complex binding(GO:0044877)	17006, 1731, 1065, 147	1.356	0.00128583	0.0958422	1065
GO Molecular Function	transferase activity, transferring sulfur-containing groups(GO:0016782)	17006, 179, 69, 6	8.261	0.000840667	0.0958422	69
GO Molecular Function	cytidine deaminase activity(GO:0004126)	17006, 34, 12, 2	83.363	0.00112546	0.0958422	12
GO Biological Process	detoxification of inorganic compound(GO:0061687)	16990, 1180, 17, 12	10.164	5.15171e-10	2.47797e-06	17
GO Biological Process	cellular response to copper ion(GO:0071280)	16990, 1180, 28, 14	7.199	1.00649e-08	1.33843e-05	28
GO Biological Process	cellular response to zinc ion(GO:0071294)	16990, 1422, 24, 14	6.97	7.09602e-09	1.33843e-05	24
GO Biological Process	response to copper ion(GO:0046688)	16990, 1214, 41, 17	5.803	1.11304e-08	1.33843e-05	41
GO Biological Process	activation of GTPase activity(GO:0090630)	16990, 174, 94, 11	11.426	5.3878e-08	4.31922e-05	94
GO Biological Process	cellular response to cadmium ion(GO:0071276)	16990, 618, 37, 12	8.916	4.56137e-08	4.31922e-05	37
GO Biological Process	response to cadmium ion(GO:0046686)	16990, 1281, 62, 20	4.278	1.83607e-07	0.000126164	62
GO Biological Process	zinc ion homeostasis(GO:0055069)	16990, 1180, 33, 13	5.672	1.29039e-06	0.000775849	33
GO Biological Process	B cell receptor signaling pathway(GO:0050853)	16990, 1390, 36, 13	4.414	2.46249e-05	0.0131606	36
GO Biological Process	response to zinc ion(GO:0010043)	16990, 1484, 56, 17	3.476	3.58881e-05	0.0172622	56
GO Biological Process	lipid catabolic process(GO:0016042)	16990, 588, 287, 27	2.718	4.86546e-05	0.0212753	287
GO Biological Process	cellular response to inorganic substance(GO:0071241)	16990, 1923, 207, 46	1.963	8.15211e-05	0.0307645	207
GO Biological Process	sulfation(GO:0051923)	16990, 891, 17, 7	7.852	8.31473e-05	0.0307645	17
GO Biological Process	organic hydroxy compound catabolic process(GO:1901616)	16990, 511, 73, 11	5.01	0.000119159	0.0409395	73
GO Biological Process	cellular response to prostaglandin stimulus(GO:0071379)	16990, 477, 22, 6	9.714	0.000173181	0.0555333	22
GO Biological Process	lipid metabolic process(GO:0006629)	16990, 499, 1218, 63	1.761	0.000185428	0.0557444	1218
GO Biological Process	primary alcohol catabolic process(GO:0034310)	16990, 790, 15, 6	8.603	0.000200997	0.0568702	15
GO Biological Process	epithelial structure maintenance(GO:0010669)	16990, 45, 26, 3	43.564	0.000310618	0.0830039	26
GO Cellular Component	extracellular space(GO:0005615)	17965, 1310, 1416, 151	1.462	2.63061e-05	0.0173884	1416
GO Cellular Component	extracellular region(GO:0005576)	17965, 7, 1775, 6	8.675	0.00015952	0.0527212	1775

## Sheet: S6
Table S6. The IFS.CvN.low-sig signature.
Symbol
CDK11A
NADK
SSU72
MMP23B
MIB2
SLC35E2
MMP23A
CDK11B
ICMT
RPL22
CHD5
RNF207
GPR153
HES3
SLC45A1
ENO1
CA6
RERE
SLC2A7
SLC25A33
SPSB1
KIF1B
PEX14
PGD
DFFA
APITD1
CORT
NECAP2
MST1P2
SPATA21
NBPF1
CROCC
ESPNP
TCEB3
LYPLA2
HMGCL
GALE
ID3
RPL11
MDS2
RPS6KA1
DHDDS
LIN28A
HMGN2
THRAP3
OSCP1
MRPS15
LSM10
STK40
SNORA63
PPIE
PABPC4
NT5C1A
HPCAL4
BMP8B
HEYL
OXCT2
SNORA55
PPIEL
SCMH1
SLFNL1
GPX7
ZCCHC11
PRPF38A
CC2D1B
FAM159A
SSBP3
KANK4
L1TD1
CACHD1
ST6GALNAC5
EVI5
RPL5
FAM69A
SNORD21
SNORA51
SNORA66
PALMD
FRRS1
AGL
BCL9
ACP6
RAB25
PAQR6
PMF1
SLC25A44
LMNA
UBQLN4
TMEM79
VHLL
SEMA4A
SMG5
BGLAP
SNORA26
MEX3A
MEF2D
C1orf61
RHBG
CCT3
IQGAP3
TTC24
APOA1BP
INSRR
SH2D2A
NES
BCAN
HAPLN2
PRCC
MRPL24
ISG20L2
CRABP2
HDGF
GPATCH4
NTRK1
CD1D
CD1A
CD1C
CREG1
RCSD1
CD247
RALGPS2
C1orf220
QSOX1
LHX4
RGS8
DHX9
NPL
RGS16
RGS1
RGS13
LGR6
PTPN7
ARL8A
ELF3
GPR37L1
RNPEP
SNORA70
PTPRVP
PLXNA2
HLX
PARP1
LIN9
C1orf95
CDC42BPA
WNT9A
WNT3A
PRSS38
KCNK1
SMYD3
TFB2M
CNST
NOL10
PDIA6
ATP6V1C2
HS1BP3
GDF7
NCOA1
ITSN2
SCARNA21
LTBP1
SLC8A1
MEIS1
NAGK
MCEE
PAIP2B
MPHOSPH10
ANKRD53
TEX261
OR7E91P
MRPL19
POLR1A
ST3GAL5
PTCD3
SNORD94
KCNIP3
FAHD2A
ZNF514
PROM2
TFCP2L1
HS6ST1
NCKAP5
TMEM163
FAP
IFIH1
GCA
SLC38A11
ATF2
ATP5G3
ZNF385B
CWC22
TFPI
CALCRL
ASNSD1
SLC40A1
ANKAR
INPP1
MFSD6
HIBCH
CFLAR
CLK1
NDUFB3
FAM126B
NIF3L1
PPIL3
FAM117B
SH3BP4
ASB1
PER2
HES6
TRAF3IP1
NDUFA10
OR6B2
SETMAR
RAD18
OXTR
CAV3
PPARG
TIMP4
HACL1
BTD
COLQ
ACVR2B
EXOG
SCN5A
CSPG5
DHX30
SMARCC1
DOCK3
FLNB
FRG2C
ZNF717
PVRL3
LSAMP
ITGB5
MUC13
HEG1
COL6A4P2
ALG1L2
PIK3CB
CEP70
FAIM
C3orf58
OTOL1
HES1
LRRC15
GP5
CPN2
TMEM128
OTOP1
MAN2B2
PPP2R2C
S100P
MRFAP1
KIAA0232
MRFAP1L1
SEL1L3
KLF3
RFC1
KLB
WDR19
GABRA2
SLAIN2
TEC
CHIC2
GSX2
RPL21P44
UGT2B15
PKD2
SPP1
TNIP3
QRFPR
TBC1D9
SH3D19
FAM160A1
PRSS48
FBXW7
SFRP2
PDGFC
CBR4
SH3RF1
CLCN3
NEK1
C5orf22
PDZD2
OXCT1
C5orf51
TMEM161B
MEF2C
RGMB
P4HA2
PDLIM4
SLC22A4
SLC22A5
SEC24A
SAR1B
CDKN2AIPNL
PSD2
CXXC5
KIAA0141
ARAP3
PCDH1
RELL2
HDAC3
FCHSD1
RNF14
GNPDA1
PCDH12
TNIP1
GM2A
ANXA6
CCDC69
GPX3
FABP6
PWWP2A
N4BP3
NHP2
RMND5B
HNRNPAB
FOXC1
SLC22A23
LY86
F13A1
NEDD9
DEK
TPMT
KDM1B
NHLRC1
SLC17A2
TRIM38
SLC17A3
SLC17A1
HIST1H1A
SLC17A4
HIST1H2BA
HIST1H2AA
ABT1
C2
SNORD52
SNORD48
STK19
SKIV2L
ZBTB12
EHMT2
SLC44A4
NEU1
C6orf48
HSPA1B
HSPA1A
HSPA1L
LSM2
VARS
CYP21A2
CFB
C4A
TEAD3
DEF6
ZNF76
PPARD
FANCE
TULP1
RPL10A
FKBP5
CLPS
LHFPL5
SNORA40
PRPH2
TBCC
CNPY3
RPL7L1
PTCRA
C6orf226
SRF
CUL9
ABCC10
SLC22A7
CRIP3
TTBK1
ZNF318
ICK
FBXO9
GSTA4
GSTA3
GSTA5
AKIRIN2
ATG5
AIM1
RTN4IP1
QRSL1
C6orf203
CD164
FRK
COL10A1
NT5DC1
TPI1P3
ASF1A
MCM9
MED23
ARG1
ENPP3
SGK1
HBS1L
MYB
PDE7B
ULBP1
LRP11
ULBP2
ULBP3
RAET1L
RAET1E
RAET1G
RAET1K
AKAP12
C6orf211
RMND1
ZBTB2
SOD2
MRPL18
ACAT2
TCP1
MAS1
PNLDC1
WTAP
IGF2R
SNORA29
SNORA20
THBS2
FAM120B
DLL1
ZNF12
RSPH10B2
PMS2CL
SCIN
ARL4A
SNORA64
HOXA11
HOXA9
HOXA1
HOXA2
HOXA3
HOXA5
HOXA6
HOXA13
EVX1
HOXA7
HOXA4
HOXA10
AVL9
LSM5
ANLN
KIAA0895
TNS3
SEMA3A
COL1A2
ACHE
SERPINE1
TRIM56
MUC17
MUC12
RELN
SRPK2
SYPL1
SLC13A4
FAM180A
PTN
MRPS33
BRAF
CNPY1
RBM33
LMBR1
MNX1
NOM1
DEFB4A
DEFB109P1B
FAM66E
LEPROTL1
DCTN6
MBOAT4
KCNU1
FGFR1
PPAPDC1B
WHSC1L1
LETM2
C8orf86
SNAI2
EFCAB1
UBE2W
TCEB1
LY96
TMEM70
PMP2
FABP5
FABP9
SDC2
STK3
VPS13B
OSR2
FAM84B
ZC3H3
GSDMD
TSTA3
PYCRL
EEF1D
TIGD5
ZNF707
MAFA
ZNF623
CER1
ZDHHC21
TESK1
CA9
SIT1
CD72
CCDC107
TPM2
RUSC2
FAM166B
RMRP
APBA1
PTAR1
KLF9
SMC5
ZFAND5
GDA
OSTF1
C9orf41
NTRK2
NAA35
GOLM1
CKS2
SHC3
SECISBP2
GADD45G
SEMA4D
DIRAS2
HIATL1
ZNF169
TEX10
TMEFF1
TXN
C9orf152
HSDL2
KIAA1958
RGS3
TNC
DAB2IP
LHX2
NEK6
MAPKAP1
NUP188
TBC1D13
LRRC8A
ZER1
ZDHHC12
ENDOG
CCBL1
DOLK
PHYHD1
C9orf114
VAV2
BRD3
WDR5
RNU6ATAC
CACNA1B
AKR1C2
AKR1E2
AKR1C1
AKR1C3
AKR1C4
VIM
CUBN
TRDMT1
SLC39A12
BAMBI
RET
CSGALNACT2
RASGEF1A
ALOX5
OR13A1
DRGX
C10orf71
C10orf128
REEP3
JMJD1C
COL13A1
ECD
P4HA1
FAM149B1
PLA2G12B
NUDT13
SNORA11
DUSP13
SAMD8
VDAC2
COMTD1
DUPD1
SFTPA1
BMPR1A
LDB3
OPN4
CYP26A1
EXOC6
CYP26C1
PIK3AP1
LCOR
COX15
ABCC2
CUTC
ENTPD7
SEC31B
PAX2
HIF1AN
NDUFB8
VAX1
SLC18A2
KCNK18
KIAA1598
ADAM12
C10orf90
SNORD60
PPP2R2D
BNIP3
JAKMIP3
RNH1
IFITM3
ATHL1
LRRC56
HRAS
NLRP6
PTDSS2
B4GALNT4
PKP3
ANO9
SIGIRR
IFITM2
IFITM1
IFITM5
PPFIBP2
OLFML1
COMMD9
MAPK8IP1
CRY2
PEX16
GYLTL1B
SLC35C1
DKFZp779M0652
C11orf94
LRP4
C11orf49
CKAP5
SNORD67
GLYATL2
GLYATL1
FRMD8
SCYL1
SLC25A45
LTBP3
MAP3K11
KCNK7
EHBP1L1
SSSCA1
TIGD3
FAM89B
PCNXL3
NEAT1
MALAT1
PDE2A
NARS2
NAALAD2
CHORDC1
SNORD56
PANX1
PTS
NNMT
REXO2
RBM7
C11orf71
PHLDB1
ARCN1
TREH
IFT46
TMEM25
TTC36
DCPS
FOXRED1
ST3GAL4
TIRAP
SRPR
BARX2
SNX19
IQSEC3
NCAPD2
IFFO1
MRPL51
GAPDH
NOP2
CHD4
ACRBP
ING4
ZNF384
VAMP1
TAPBPL
CD27
LPAR5
SCARNA10
SCARNA11
DUSP16
CREBL2
CDKN1B
GPR19
RPAP3
HDAC7
RAPGEF3
ENDOU
VDR
TMEM106C
SLC48A1
SPATS2
TUBA1B
PRPH
TROAP
TUBA1A
TUBA1C
DNAJC22
C1QL4
ATF1
TMPRSS12
HOXC8
HOXC13
HOXC11
HOXC12
HOXC5
HOXC9
HOXC10
HOXC6
HOXC4
HOTAIR
FLJ12825
NEUROD4
OR9K2
RASSF3
TBK1
XPOT
WIF1
MSRB3
LEMD3
PPP1R12A
KITLG
TESC
FBXO21
RPL21
MTIF3
GTF3A
RASL11A
SNORA27
SNORD102
FRY
EEF1DP3
LRCH1
RCBTB2
LPAR6
RB1
SLITRK1
RAP2A
MBNL2
EFNB2
ARGLU1
GAS6
PSME1
CPNE6
PCK2
DCAF11
NRL
FITM1
DHRS4
LRRC16B
DHRS4L2
DHRS4L1
MIPOL1
SLC25A21
SSTR1
CLEC14A
FSCB
NIN
PYGL
ABHD12B
ZBTB25
HSPA2
ZBTB1
PLEKHG3
MPP5
ATP6V1D
PLEK2
EIF2S1
FAM71D
PLEKHH1
PIGH
TMEM229B
NEK9
FOS
TMED10
ANGEL1
SEL1L
STON2
OTUB2
DDX24
ASB2
IFI27L2
PPP4R4
IFI27L1
IFI27
CYP46A1
EML1
TNFAIP2
CDC42BPB
PPP1R13B
ZFYVE21
XRCC3
SNORD51
KIF26A
ASPG
CRIP2
MTA1
TMEM121
C14orf80
CRIP1
ATP10A
SNORA48
MAPKBP1
SPTBN5
JMJD7-PLA2G4B
SLC30A4
SQRDL
C15orf48
SPATA5L1
GATM
SNORA41
ALDH1A2
LIPC
FAM63B
ADAM10
SLTM
RNF111
CCNB2
ANXA2
RORA
TLN2
IGDCC4
PARP16
IGDCC3
SNORA24
RPLP1
CSK
CYP1A1
ULK3
SCAMP2
CYP1A2
LMAN1L
RPP25
COX5A
MPI
SCAMP5
CPLX3
LINGO1
CTSH
ADAMTS7
MORF4L1
AKAP13
TTC23
LRRC28
ASB7
TFAP4
DNAJA3
GLIS2
VASN
SRL
CORO7
CLEC16A
CIITA
DEXI
SNN
LITAF
RRN3
NOMO1
NTAN1
PDXDC1
ABCC6P2
ABCC1
MYH11
XYLT1
ACSM2B
PDILT
UMOD
GP2
ACSM5
ACSM2A
THUMPD1
LYRM1
ACSM1
DCUN1D3
ERI2
IGSF6
METTL9
SCARNA6
SLC7A5P2
OTOA
RRN3P1
UQCRC2
POLR3E
CDR2
RRN3P3
USP31
SCNN1G
SCNN1B
ADCY7
BRD7
SLC6A2
CES1
HERPUD1
SLC12A3
CETP
NLRC5
CNGB1
KATNB1
KIFC3
TEPP
ZNF319
EDC4
NUTF2
CENPT
TSNAXIP1
ACD
PARD6A
RANBP10
GFOD2
RLTPR
C16orf86
PSKH1
THAP11
NRN1L
PDPR
AARS
CLEC18C
DDX19B
EXOSC6
PSMD7
CLEC18B
GABARAPL2
KARS
ADAT1
CHST5
CFDP1
TMEM170A
TERF2IP
CHST6
TMEM231
SNORA76
FOXF1
MTHFSD
FOXL1
FOXC2
ZFPM1
ZNF469
CYBA
IL17C
ZC3H18
RNF166
MVD
CDT1
CTU2
SNAI3
APRT
GALNS
TRAPPC2L
PABPN1L
RAP1GAP2
SPAG7
CAMTA2
ENO3
PFN1
RNF167
SLC25A11
CHRNE
USP6
KIF1C
ZNF232
ZFP3
GP1BA
INCA1
C17orf107
DHX33
DERL2
NUP88
C1QBP
RPAIN
MIS12
CCDC144A
ZNF624
EPN2
GRAP
FAM83G
GRAPL
LGALS9B
SARM1
POLDIP2
SLC46A1
VTN
TNFAIP1
IFT20
TMEM97
PYY2
TMEM199
PPY2
CRYBA1
NUFIP2
TAOK1
MYO18A
ZNF207
C17orf75
PSMD11
RHBDL3
MED24
GSDMB
CSF3
PSMD3
CASC3
THRA
NR1D1
IKZF3
GSDMA
ORMDL3
ZPBP2
MSL1
SNORD124
CDC6
RAPGEFL1
RARA
WIPF2
CRHR1
PLEKHM1
STH
LRRC37A
ARL17B
SNX11
COPZ2
OSBPL7
NFE2L1
PNPO
CDK5RAP3
CBX1
LRRC46
SCRN2
MRPL10
SP2
PRR15L
SP6
CALCOCO2
ATP5G1
UBE2Z
SNF8
IGF2BP1
GIP
TTLL6
SNORA68
ABI3
B4GALNT2
GNGT2
PHOSPHO1
DLX3
DLX4
FAM117A
TAC4
SPATA20
CACNA1G
XYLT2
EPN3
MRPL27
LRRC59
RSAD1
MYCBPAP
CHAD
EME1
ACSF2
AKAP1
COIL
SCPEP1
MSI2
RNF126P1
RAD51C
MTMR4
TEX14
PPM1E
C17orf47
LRRC37A3
AMZ2P1
PLEKHM1P
AXIN2
UNC13D
RECQL5
GALK1
ITGB4
WBP2
H3F3B
UNK
SAP30BP
MYO15B
SLC38A10
AATK
TMEM105
C17orf89
GREB1L
SNORD23
TTR
B4GALT6
GALNT1
INO80C
ZNF24
ZNF396
SLC14A1
SIGLEC15
SMAD2
MYO5B
MEX3C
WDR7
TXNL1
KDSR
BCL2
CD226
ZNF516
CTDP1
CDC34
MADCAM1
THEG
MIER2
SHC2
PPAP2C
ODF3L2
C2CD4C
CNN2
ABCA7
SBNO2
EFNA2
CIRBP
ATP5D
C19orf26
POLR2E
GRIN3B
STK11
MUM1
GPX4
MIDN
HMHA1
C19orf24
NDUFS7
DAZAP1
GAMT
PNPLA6
XAB2
STXBP2
MCOLN1
PEX11G
RETN
FCER2
PCP2
TRAPPC5
CLEC4G
C19orf45
ZNF358
NFIX
HOOK2
LYL1
TRMT1
GCDH
KLF1
DNASE2
MAST1
RTBDN
NACC1
SYCE2
FARSA
CALR
RAD23A
GADD45GIP1
DAND5
MRI1
CCDC130
C19orf53
ZSWIM4
C19orf57
CC2D1A
NANOS3
PRKACA
LPHN1
IL27RA
ASF1B
PODNL1
RFX1
DCAF15
SAMD1
RLN3
PALM3
AKAP8L
WIZ
RASAL3
AKAP8
BRD4
PGLYRP2
CYP4F22
UPF1
C19orf60
CRLF1
CRTC1
COMP
TMEM59L
KLHL26
LPAR2
GMIP
PBX4
ATP13A1
CILP2
TSSK6
ZNF101
NDUFA13
YJEFN3
ZNF486
POP4
CCNE1
C19orf12
PLEKHF1
VSTM2B
PSMC4
FBL
DYRK1B
ZNF546
LEUTX
LTBP4
BLVRB
PRX
HIPK4
SHKBP1
SPTBN4
SERTAD3
SERTAD1
CEACAM21
EXOSC5
TGFB1
ATP5SL
CEACAM4
B9D2
TMEM91
B3GNT8
BCKDHA
PSG9
CD177
PSG5
PSG2
PSG4
TEX101
GIPR
QPCTL
ERCC1
FOSB
OPA3
SNRPD2
RTN2
EML2
VASP
FBXO46
GPR4
PPM1N
GLTSCR1
NAPA
MEIS3
ZNF541
SLC8A2
KPTN
VRK3
MYH14
ZNF473
SIGLEC11
SIGLEC16
FLJ26850
POLD1
MYBPC2
KCNC3
NAPSA
NAPSB
NR1H2
SPIB
CLEC11A
GPR32
ACPT
KLK3
SHANK1
C19orf48
KLK1
KLK2
KLK15
SYT3
SNORD88C
SNORD88A
SNORD88B
SIGLEC6
ZNF175
SIGLEC5
HAS1
FPR2
SIGLEC14
SIGLEC12
TRMT6
CHGB
MCM8
C20orf196
JAG1
SNRPB2
OTOR
PCSK2
CRNKL1
RIN2
NAA20
INSM1
VSX1
PYGB
ENTPD6
REM1
HM13
DEFB118
DEFB124
DEFB123
DEFB119
DEFB122
DEFB121
DEFB116
MYH7B
GSS
TRPC4AP
GGT7
ACSS2
NCOA3
SULF2
PTGIS
KCNB1
B4GALT5
ATP9A
SALL4
HRH3
PSMA7
TAF4
LSM14B
SS18L1
COL9A3
TCFL5
DIDO1
SLC17A9
BHLHE23
HAR1A
HAR1B
BAGE2
C21orf91
CHODL
DSCR10
IGSF5
B3GALT5
BACE2
FAM3B
PLAC4
COL18A1
POFUT2
COL6A1
COL6A2
BID
MICAL3
RTN4R
TRMT2A
RANBP1
ZDHHC8
DGCR6L
DGCR8
SNORA77
PPIL2
SDF2L1
YDJC
CCDC116
HIC2
RIMBP3C
PI4KAP2
UBE2L3
SCARNA17
ZNF280A
PRAME
NEFH
THOC5
CABP7
NIPSNAP1
NF2
RFPL1S
OSM
TBC1D10A
SF3A1
RNF215
SEC14L2
SEC14L3
LIF
CCDC157
SDC4P
GATSL3
APOL5
MB
APOL6
APOBEC3H
APOBEC3A
APOBEC3F
APOBEC3B
CBX6
NPTXR
APOBEC3G
APOBEC3D
APOBEC3C
GRAP2
TNRC6B
FAM83F
ENTHD1
SGSM3
ADSL
PACSIN2
TTLL1
BIK
ARFGAP3
PRR5
LDOC1L
ARHGAP8
PRR5-ARHGAP8

## Sheet: S7
Table S7. Performance of the fragmentation patterns (within TSS regions [-150bp, +50bp]) on the datasets of Cristiano et al. and Jiang et al.
Cancer type	Fragmentation pattern	AUC	Sensitivity @95% specificity	Sensitivity @85% specificity
PANCAN	length	0.8565 (95 CI: 0.8455 - 0.8676)	0.5429 (95 CI: 0.5123 - 0.5735)	0.6850 (95 CI: 0.6573 - 0.7127)
	PFE	0.8653 (95 CI: 0.8543 - 0.8763)	0.5697 (95 CI: 0.5311 - 0.6082)	0.7154 (95 CI: 0.6894 - 0.7413)
	FSR	0.9435 (95 CI: 0.9370 - 0.9500)	0.7563 (95 CI: 0.7305 - 0.7821)	0.8628 (95 CI: 0.8458 - 0.8798)
	FSD	0.8424 (95 CI: 0.8314 - 0.8534)	0.5189 (95 CI: 0.4900 - 0.5478)	0.6767 (95 CI: 0.6522 - 0.7012)
	coverage	0.9630 (95 CI: 0.9576 - 0.9684)	0.8591 (95 CI: 0.8400 - 0.8782)	0.9254 (95 CI: 0.9127 - 0.9382)
	end	0.9645 (95 CI: 0.9597 - 0.9693)	0.8556 (95 CI: 0.8364 - 0.8747)	0.9130 (95 CI: 0.8993 - 0.9266)
	OCF	0.8870 (95 CI: 0.8761 - 0.8979)	0.6310 (95 CI: 0.5986 - 0.6634)	0.7688 (95 CI: 0.7446 - 0.7931)
	IFS	0.9634 (95 CI: 0.9583 - 0.9686)	0.8555 (95 CI: 0.8360 - 0.8751)	0.9244 (95 CI: 0.9126 - 0.9361)
	WPS	0.9670 (95 CI: 0.9629 - 0.9710)	0.8658 (95 CI: 0.8502 - 0.8814)	0.9353 (95 CI: 0.9241 - 0.9466)
	EDM	0.9435 (95 CI: 0.9377 - 0.9493)	0.7973 (95 CI: 0.7756 - 0.8189)	0.8837 (95 CI: 0.8675 - 0.8999)
BRCA	length	0.8652 (95 CI: 0.8473 - 0.8830)	0.6087 (95 CI: 0.5644 - 0.6529)	0.7130 (95 CI: 0.6706 - 0.7554)
	PFE	0.8454 (95 CI: 0.8253 - 0.8654)	0.5947 (95 CI: 0.5459 - 0.6434)	0.7287 (95 CI: 0.6921 - 0.7652)
	FSR	0.9596 (95 CI: 0.9518 - 0.9673)	0.8330 (95 CI: 0.8028 - 0.8632)	0.9090 (95 CI: 0.8850 - 0.9330)
	FSD	0.8702 (95 CI: 0.8543 - 0.8862)	0.6020 (95 CI: 0.5565 - 0.6475)	0.7213 (95 CI: 0.6824 - 0.7602)
	coverage	0.9702 (95 CI: 0.9602 - 0.9801)	0.8973 (95 CI: 0.8704 - 0.9243)	0.9543 (95 CI: 0.9357 - 0.9730)
	end	0.9730 (95 CI: 0.9648 - 0.9812)	0.9073 (95 CI: 0.8796 - 0.9351)	0.9473 (95 CI: 0.9278 - 0.9668)
	OCF	0.8831 (95 CI: 0.8684 - 0.8979)	0.6093 (95 CI: 0.5639 - 0.6548)	0.7810 (95 CI: 0.7482 - 0.8138)
	IFS	0.9696 (95 CI: 0.9607 - 0.9785)	0.8897 (95 CI: 0.8593 - 0.9200)	0.9567 (95 CI: 0.9392 - 0.9741)
	WPS	0.9596 (95 CI: 0.9482 - 0.9710)	0.9010 (95 CI: 0.8728 - 0.9292)	0.9440 (95 CI: 0.9257 - 0.9623)
	EDM	0.9499 (95 CI: 0.9397 - 0.9601)	0.7943 (95 CI: 0.7515 - 0.8372)	0.8947 (95 CI: 0.8663 - 0.9231)
CHOL	length	0.8625 (95 CI: 0.8283 - 0.8967)	0.7383 (95 CI: 0.6821 - 0.7946)	0.7650 (95 CI: 0.7119 - 0.8181)
	PFE	0.9001 (95 CI: 0.8813 - 0.9189)	0.5833 (95 CI: 0.5225 - 0.6442)	0.7800 (95 CI: 0.7278 - 0.8322)
	FSR	0.9332 (95 CI: 0.9183 - 0.9480)	0.7483 (95 CI: 0.6924 - 0.8042)	0.8467 (95 CI: 0.8037 - 0.8897)
	FSD	0.8481 (95 CI: 0.8120 - 0.8842)	0.6967 (95 CI: 0.6421 - 0.7512)	0.7867 (95 CI: 0.7356 - 0.8377)
	coverage	0.9628 (95 CI: 0.9500 - 0.9755)	0.8367 (95 CI: 0.7928 - 0.8805)	0.9300 (95 CI: 0.8954 - 0.9646)
	end	0.9636 (95 CI: 0.9513 - 0.9760)	0.8467 (95 CI: 0.7978 - 0.8955)	0.9350 (95 CI: 0.9051 - 0.9649)
	OCF	0.8101 (95 CI: 0.7793 - 0.8408)	0.4750 (95 CI: 0.4138 - 0.5362)	0.6333 (95 CI: 0.5744 - 0.6923)
	IFS	0.9628 (95 CI: 0.9516 - 0.9740)	0.8400 (95 CI: 0.7967 - 0.8833)	0.9117 (95 CI: 0.8770 - 0.9464)
	WPS	0.9755 (95 CI: 0.9669 - 0.9841)	0.8900 (95 CI: 0.8518 - 0.9282)	0.9500 (95 CI: 0.9225 - 0.9775)
	EDM	0.9603 (95 CI: 0.9485 - 0.9721)	0.8517 (95 CI: 0.8104 - 0.8930)	0.9033 (95 CI: 0.8678 - 0.9389)
CRC	length	0.9149 (95 CI: 0.8955 - 0.9342)	0.7033 (95 CI: 0.6435 - 0.7631)	0.8117 (95 CI: 0.7613 - 0.8620)
	PFE	0.9239 (95 CI: 0.9039 - 0.9439)	0.7417 (95 CI: 0.6852 - 0.7981)	0.8333 (95 CI: 0.7838 - 0.8829)
	FSR	0.9870 (95 CI: 0.9808 - 0.9933)	0.9383 (95 CI: 0.9055 - 0.9712)	0.9700 (95 CI: 0.9481 - 0.9919)
	FSD	0.9020 (95 CI: 0.8819 - 0.9222)	0.6917 (95 CI: 0.6391 - 0.7442)	0.7600 (95 CI: 0.7115 - 0.8085)
	coverage	0.9701 (95 CI: 0.9607 - 0.9796)	0.8850 (95 CI: 0.8493 - 0.9207)	0.9250 (95 CI: 0.8949 - 0.9551)
	end	0.9744 (95 CI: 0.9658 - 0.9830)	0.8867 (95 CI: 0.8495 - 0.9239)	0.9433 (95 CI: 0.9151 - 0.9715)
	OCF	0.9835 (95 CI: 0.9778 - 0.9892)	0.9200 (95 CI: 0.8899 - 0.9501)	0.9617 (95 CI: 0.9386 - 0.9847)
	IFS	0.9701 (95 CI: 0.9594 - 0.9808)	0.8750 (95 CI: 0.8311 - 0.9189)	0.9350 (95 CI: 0.9058 - 0.9642)
	WPS	0.9773 (95 CI: 0.9696 - 0.9850)	0.9000 (95 CI: 0.8642 - 0.9358)	0.9550 (95 CI: 0.9302 - 0.9798)
	EDM	0.9758 (95 CI: 0.9671 - 0.9845)	0.8800 (95 CI: 0.8364 - 0.9236)	0.9483 (95 CI: 0.9223 - 0.9743)
STAD	length	0.7793 (95 CI: 0.7490 - 0.8096)	0.4133 (95 CI: 0.3523 - 0.4744)	0.5933 (95 CI: 0.5363 - 0.6503)
	PFE	0.9078 (95 CI: 0.8808 - 0.9348)	0.7783 (95 CI: 0.7248 - 0.8318)	0.8417 (95 CI: 0.7938 - 0.8895)
	FSR	0.9472 (95 CI: 0.9244 - 0.9701)	0.8500 (95 CI: 0.8006 - 0.8994)	0.9383 (95 CI: 0.9055 - 0.9712)
	FSD	0.7241 (95 CI: 0.6939 - 0.7544)	0.2900 (95 CI: 0.2346 - 0.3454)	0.4883 (95 CI: 0.4288 - 0.5479)
	coverage	0.9535 (95 CI: 0.9327 - 0.9744)	0.9033 (95 CI: 0.8703 - 0.9364)	0.9500 (95 CI: 0.9237 - 0.9763)
	end	0.9574 (95 CI: 0.9377 - 0.9770)	0.9100 (95 CI: 0.8756 - 0.9444)	0.9550 (95 CI: 0.9306 - 0.9794)
	OCF	0.9323 (95 CI: 0.9092 - 0.9554)	0.8500 (95 CI: 0.8075 - 0.8925)	0.9233 (95 CI: 0.8936 - 0.9531)
	IFS	0.9592 (95 CI: 0.9410 - 0.9774)	0.9000 (95 CI: 0.8645 - 0.9355)	0.9633 (95 CI: 0.9414 - 0.9853)
	WPS	0.9584 (95 CI: 0.9409 - 0.9758)	0.9033 (95 CI: 0.8678 - 0.9389)	0.9517 (95 CI: 0.9280 - 0.9754)
	EDM	0.9509 (95 CI: 0.9305 - 0.9714)	0.8750 (95 CI: 0.8313 - 0.9187)	0.9350 (95 CI: 0.9030 - 0.9670)
NSCLC	length	0.9187 (95 CI: 0.8877 - 0.9498)	0.7350 (95 CI: 0.6525 - 0.8175)	0.8450 (95 CI: 0.7775 - 0.9125)
	PFE	0.7833 (95 CI: 0.7343 - 0.8323)	0.3850 (95 CI: 0.2932 - 0.4768)	0.6300 (95 CI: 0.5395 - 0.7205)
	FSR	0.9094 (95 CI: 0.8707 - 0.9481)	0.8100 (95 CI: 0.7356 - 0.8844)	0.8200 (95 CI: 0.7473 - 0.8927)
	FSD	0.9836 (95 CI: 0.9727 - 0.9945)	0.9150 (95 CI: 0.8630 - 0.9670)	0.9700 (95 CI: 0.9396 - 1.0000)
	coverage	0.9928 (95 CI: 0.9889 - 0.9967)	0.9600 (95 CI: 0.9242 - 0.9958)	1.0000 (95 CI: 1.0000 - 1.0000)
	end	0.9927 (95 CI: 0.9875 - 0.9979)	0.9750 (95 CI: 0.9460 - 1.0000)	0.9900 (95 CI: 0.9705 - 1.0000)
	OCF	0.9241 (95 CI: 0.9017 - 0.9466)	0.6600 (95 CI: 0.5714 - 0.7486)	0.8700 (95 CI: 0.8056 - 0.9344)
	IFS	0.9935 (95 CI: 0.9895 - 0.9975)	0.9600 (95 CI: 0.9216 - 0.9984)	1.0000 (95 CI: 1.0000 - 1.0000)
	WPS	0.9927 (95 CI: 0.9871 - 0.9984)	0.9650 (95 CI: 0.9303 - 0.9997)	0.9800 (95 CI: 0.9526 - 1.0000)
	EDM	0.9540 (95 CI: 0.9363 - 0.9717)	0.8050 (95 CI: 0.7318 - 0.8782)	0.8950 (95 CI: 0.8374 - 0.9526)
OV	length	0.8062 (95 CI: 0.7763 - 0.8361)	0.5233 (95 CI: 0.4631 - 0.5836)	0.6433 (95 CI: 0.5875 - 0.6992)
	PFE	0.8890 (95 CI: 0.8707 - 0.9073)	0.5700 (95 CI: 0.5073 - 0.6327)	0.7867 (95 CI: 0.7380 - 0.8354)
	FSR	0.9846 (95 CI: 0.9800 - 0.9891)	0.9217 (95 CI: 0.8895 - 0.9538)	0.9850 (95 CI: 0.9703 - 0.9997)
	FSD	0.8849 (95 CI: 0.8668 - 0.9030)	0.6083 (95 CI: 0.5532 - 0.6635)	0.7183 (95 CI: 0.6637 - 0.7729)
	coverage	0.9994 (95 CI: 0.9988 - 1.0000)	1.0000 (95 CI: 1.0000 - 1.0000)	1.0000 (95 CI: 1.0000 - 1.0000)
	end	0.9980 (95 CI: 0.9966 - 0.9994)	0.9967 (95 CI: 0.9902 - 1.0000)	1.0000 (95 CI: 1.0000 - 1.0000)
	OCF	0.9504 (95 CI: 0.9387 - 0.9622)	0.7700 (95 CI: 0.7154 - 0.8246)	0.9233 (95 CI: 0.8905 - 0.9561)
	IFS	0.9982 (95 CI: 0.9969 - 0.9995)	0.9967 (95 CI: 0.9902 - 1.0000)	1.0000 (95 CI: 1.0000 - 1.0000)
	WPS	0.9994 (95 CI: 0.9984 - 1.0000)	0.9967 (95 CI: 0.9902 - 1.0000)	1.0000 (95 CI: 1.0000 - 1.0000)
	EDM	0.8955 (95 CI: 0.8766 - 0.9143)	0.5850 (95 CI: 0.5216 - 0.6484)	0.7467 (95 CI: 0.6902 - 0.8031)
PAAD	length	0.9181 (95 CI: 0.9003 - 0.9359)	0.7675 (95 CI: 0.7212 - 0.8138)	0.8542 (95 CI: 0.8194 - 0.8889)
	PFE	0.7689 (95 CI: 0.7393 - 0.7985)	0.4642 (95 CI: 0.4106 - 0.5177)	0.5542 (95 CI: 0.4978 - 0.6105)
	FSR	0.8343 (95 CI: 0.8034 - 0.8651)	0.6667 (95 CI: 0.6159 - 0.7174)	0.7325 (95 CI: 0.6840 - 0.7810)
	FSD	0.9112 (95 CI: 0.8920 - 0.9305)	0.7633 (95 CI: 0.7190 - 0.8076)	0.8208 (95 CI: 0.7805 - 0.8612)
	coverage	0.8378 (95 CI: 0.8066 - 0.8689)	0.7192 (95 CI: 0.6670 - 0.7713)	0.7858 (95 CI: 0.7400 - 0.8317)
	end	0.8403 (95 CI: 0.8121 - 0.8685)	0.6200 (95 CI: 0.5659 - 0.6741)	0.7608 (95 CI: 0.7171 - 0.8046)
	OCF	0.8534 (95 CI: 0.8311 - 0.8757)	0.5008 (95 CI: 0.4429 - 0.5587)	0.7083 (95 CI: 0.6574 - 0.7592)
	IFS	0.8410 (95 CI: 0.8117 - 0.8703)	0.7242 (95 CI: 0.6785 - 0.7698)	0.7783 (95 CI: 0.7388 - 0.8178)
	WPS	0.8664 (95 CI: 0.8358 - 0.8970)	0.7575 (95 CI: 0.7102 - 0.8048)	0.8100 (95 CI: 0.7678 - 0.8522)
	EDM	0.9009 (95 CI: 0.8771 - 0.9247)	0.7433 (95 CI: 0.6901 - 0.7965)	0.8358 (95 CI: 0.7948 - 0.8769)
LIHC	length	0.7448 (95 CI: 0.7240 - 0.7656)	0.3075 (95 CI: 0.2677 - 0.3473)	0.4823 (95 CI: 0.4456 - 0.5190)
	PFE	0.8398 (95 CI: 0.8203 - 0.8594)	0.4880 (95 CI: 0.4422 - 0.5338)	0.6767 (95 CI: 0.6383 - 0.7152)
	FSR	0.9256 (95 CI: 0.9132 - 0.9381)	0.6693 (95 CI: 0.6173 - 0.7213)	0.8545 (95 CI: 0.8266 - 0.8825)
	FSD	0.7088 (95 CI: 0.6889 - 0.7287)	0.2527 (95 CI: 0.2154 - 0.2901)	0.4448 (95 CI: 0.4074 - 0.4823)
	coverage	0.9365 (95 CI: 0.9251 - 0.9480)	0.7976 (95 CI: 0.7691 - 0.8261)	0.8720 (95 CI: 0.8497 - 0.8943)
	end	0.9547 (95 CI: 0.9467 - 0.9627)	0.8104 (95 CI: 0.7830 - 0.8379)	0.8985 (95 CI: 0.8780 - 0.9190)
	OCF	0.7521 (95 CI: 0.7328 - 0.7715)	0.2693 (95 CI: 0.2362 - 0.3024)	0.4477 (95 CI: 0.4058 - 0.4896)
	IFS	0.9368 (95 CI: 0.9256 - 0.9479)	0.7734 (95 CI: 0.7409 - 0.8060)	0.8666 (95 CI: 0.8435 - 0.8897)
	WPS	0.9565 (95 CI: 0.9467 - 0.9663)	0.8205 (95 CI: 0.7917 - 0.8492)	0.9072 (95 CI: 0.8827 - 0.9317)
	EDM	0.9436 (95 CI: 0.9337 - 0.9535)	0.7384 (95 CI: 0.6955 - 0.7813)	0.8594 (95 CI: 0.8299 - 0.8888)

## Sheet: S8
Table S8. Performance of the fragmentation patterns (within TSS regions [-1000bp, +1000bp]) on the datasets of Cristiano et al. and Jiang et al.
Cancer type	Fragmentation pattern	AUC	Sensitivity @95% specificity	Sensitivity @85% specificity
PANCAN	length	0.8862 (95 CI: 0.8771 - 0.8952)	0.5908 (95 CI: 0.5597 - 0.6219)	0.7542 (95 CI: 0.7304 - 0.7779)
	PFE	0.9036 (95 CI: 0.8947 - 0.9125)	0.7090 (95 CI: 0.6862 - 0.7317)	0.8025 (95 CI: 0.7827 - 0.8223)
	FSR	0.9492 (95 CI: 0.9434 - 0.9550)	0.8118 (95 CI: 0.7932 - 0.8305)	0.8894 (95 CI: 0.8753 - 0.9036)
	FSD	0.9110 (95 CI: 0.9027 - 0.9193)	0.6770 (95 CI: 0.6462 - 0.7078)	0.8187 (95 CI: 0.7995 - 0.8379)
	coverage	0.9662 (95 CI: 0.9609 - 0.9715)	0.8843 (95 CI: 0.8683 - 0.9003)	0.9321 (95 CI: 0.9212 - 0.9430)
	end	0.9682 (95 CI: 0.9630 - 0.9734)	0.8984 (95 CI: 0.8828 - 0.9140)	0.9319 (95 CI: 0.9205 - 0.9432)
	OCF	0.8846 (95 CI: 0.8754 - 0.8939)	0.6145 (95 CI: 0.5845 - 0.6444)	0.7510 (95 CI: 0.7304 - 0.7716)
	IFS	0.9644 (95 CI: 0.9589 - 0.9698)	0.8795 (95 CI: 0.8634 - 0.8956)	0.9256 (95 CI: 0.9138 - 0.9374)
	WPS	0.9663 (95 CI: 0.9616 - 0.9711)	0.8852 (95 CI: 0.8685 - 0.9019)	0.9334 (95 CI: 0.9228 - 0.9439)
	EDM	0.9748 (95 CI: 0.9705 - 0.9791)	0.8483 (95 CI: 0.8140 - 0.8825)	0.9547 (95 CI: 0.9438 - 0.9655)
BRCA	length	0.8844 (95 CI: 0.8681 - 0.9006)	0.6360 (95 CI: 0.5936 - 0.6784)	0.7410 (95 CI: 0.7028 - 0.7792)
	PFE	0.9300 (95 CI: 0.9134 - 0.9467)	0.8673 (95 CI: 0.8386 - 0.8960)	0.9023 (95 CI: 0.8776 - 0.9271)
	FSR	0.9691 (95 CI: 0.9623 - 0.9759)	0.8690 (95 CI: 0.8424 - 0.8956)	0.9253 (95 CI: 0.9032 - 0.9475)
	FSD	0.9247 (95 CI: 0.9099 - 0.9395)	0.7603 (95 CI: 0.7190 - 0.8017)	0.8560 (95 CI: 0.8230 - 0.8890)
	coverage	0.9600 (95 CI: 0.9476 - 0.9725)	0.9120 (95 CI: 0.8879 - 0.9361)	0.9363 (95 CI: 0.9161 - 0.9566)
	end	0.9629 (95 CI: 0.9510 - 0.9748)	0.9217 (95 CI: 0.8985 - 0.9448)	0.9383 (95 CI: 0.9191 - 0.9576)
	OCF	0.8795 (95 CI: 0.8622 - 0.8968)	0.6320 (95 CI: 0.5843 - 0.6797)	0.7793 (95 CI: 0.7450 - 0.8137)
	IFS	0.9585 (95 CI: 0.9459 - 0.9710)	0.8980 (95 CI: 0.8706 - 0.9254)	0.9307 (95 CI: 0.9084 - 0.9529)
	WPS	0.9606 (95 CI: 0.9484 - 0.9729)	0.9150 (95 CI: 0.8896 - 0.9404)	0.9323 (95 CI: 0.9113 - 0.9533)
	EDM	0.9902 (95 CI: 0.9877 - 0.9928)	0.9560 (95 CI: 0.9386 - 0.9734)	0.9923 (95 CI: 0.9850 - 0.9997)
CHOL	length	0.8739 (95 CI: 0.8429 - 0.9049)	0.7283 (95 CI: 0.6755 - 0.7811)	0.8067 (95 CI: 0.7581 - 0.8553)
	PFE	0.8914 (95 CI: 0.8732 - 0.9096)	0.5850 (95 CI: 0.5177 - 0.6523)	0.7433 (95 CI: 0.6878 - 0.7989)
	FSR	0.9739 (95 CI: 0.9674 - 0.9804)	0.8517 (95 CI: 0.8081 - 0.8952)	0.9617 (95 CI: 0.9369 - 0.9865)
	FSD	0.8743 (95 CI: 0.8417 - 0.9070)	0.7483 (95 CI: 0.6952 - 0.8015)	0.8283 (95 CI: 0.7832 - 0.8735)
	coverage	0.9858 (95 CI: 0.9822 - 0.9893)	0.9167 (95 CI: 0.8816 - 0.9517)	1.0000 (95 CI: 1.0000 - 1.0000)
	end	0.9852 (95 CI: 0.9803 - 0.9901)	0.9183 (95 CI: 0.8798 - 0.9568)	0.9900 (95 CI: 0.9789 - 1.0000)
	OCF	0.8156 (95 CI: 0.7867 - 0.8446)	0.4483 (95 CI: 0.3869 - 0.5097)	0.6283 (95 CI: 0.5718 - 0.6849)
	IFS	0.9844 (95 CI: 0.9799 - 0.9888)	0.9050 (95 CI: 0.8694 - 0.9406)	0.9933 (95 CI: 0.9842 - 1.0000)
	WPS	0.9843 (95 CI: 0.9795 - 0.9890)	0.9367 (95 CI: 0.9031 - 0.9702)	0.9917 (95 CI: 0.9800 - 1.0000)
	EDM	0.9929 (95 CI: 0.9895 - 0.9962)	0.9600 (95 CI: 0.9373 - 0.9827)	0.9900 (95 CI: 0.9763 - 1.0000)
CRC	length	0.9639 (95 CI: 0.9552 - 0.9727)	0.8183 (95 CI: 0.7717 - 0.8650)	0.9400 (95 CI: 0.9113 - 0.9687)
	PFE	0.9224 (95 CI: 0.9057 - 0.9392)	0.7117 (95 CI: 0.6527 - 0.7706)	0.8133 (95 CI: 0.7635 - 0.8631)
	FSR	0.9845 (95 CI: 0.9783 - 0.9908)	0.9250 (95 CI: 0.8946 - 0.9554)	0.9683 (95 CI: 0.9484 - 0.9883)
	FSD	0.9670 (95 CI: 0.9591 - 0.9748)	0.8333 (95 CI: 0.7869 - 0.8798)	0.9383 (95 CI: 0.9096 - 0.9671)
	coverage	0.9766 (95 CI: 0.9696 - 0.9835)	0.8833 (95 CI: 0.8459 - 0.9207)	0.9417 (95 CI: 0.9162 - 0.9671)
	end	0.9747 (95 CI: 0.9660 - 0.9835)	0.8833 (95 CI: 0.8465 - 0.9201)	0.9333 (95 CI: 0.9030 - 0.9636)
	OCF	0.9837 (95 CI: 0.9775 - 0.9900)	0.9250 (95 CI: 0.8922 - 0.9578)	0.9650 (95 CI: 0.9427 - 0.9873)
	IFS	0.9739 (95 CI: 0.9649 - 0.9829)	0.8917 (95 CI: 0.8526 - 0.9307)	0.9333 (95 CI: 0.9045 - 0.9622)
	WPS	0.9728 (95 CI: 0.9633 - 0.9823)	0.8950 (95 CI: 0.8584 - 0.9316)	0.9450 (95 CI: 0.9188 - 0.9712)
	EDM	0.9998 (95 CI: 0.9996 - 1.0000)	1.0000 (95 CI: 1.0000 - 1.0000)	1.0000 (95 CI: 1.0000 - 1.0000)
STAD	length	0.8445 (95 CI: 0.8160 - 0.8730)	0.5850 (95 CI: 0.5247 - 0.6453)	0.6833 (95 CI: 0.6290 - 0.7377)
	PFE	0.9424 (95 CI: 0.9244 - 0.9603)	0.8600 (95 CI: 0.8185 - 0.9015)	0.9083 (95 CI: 0.8765 - 0.9401)
	FSR	0.9573 (95 CI: 0.9401 - 0.9744)	0.8967 (95 CI: 0.8592 - 0.9341)	0.9517 (95 CI: 0.9267 - 0.9767)
	FSD	0.9118 (95 CI: 0.8960 - 0.9276)	0.6283 (95 CI: 0.5662 - 0.6905)	0.8283 (95 CI: 0.7802 - 0.8764)
	coverage	0.9608 (95 CI: 0.9414 - 0.9801)	0.9283 (95 CI: 0.8919 - 0.9648)	0.9617 (95 CI: 0.9386 - 0.9847)
	end	0.9575 (95 CI: 0.9378 - 0.9773)	0.9200 (95 CI: 0.8875 - 0.9525)	0.9600 (95 CI: 0.9359 - 0.9841)
	OCF	0.9216 (95 CI: 0.8954 - 0.9478)	0.8150 (95 CI: 0.7664 - 0.8636)	0.8900 (95 CI: 0.8507 - 0.9293)
	IFS	0.9628 (95 CI: 0.9444 - 0.9812)	0.9433 (95 CI: 0.9159 - 0.9707)	0.9567 (95 CI: 0.9315 - 0.9818)
	WPS	0.9614 (95 CI: 0.9428 - 0.9799)	0.9467 (95 CI: 0.9202 - 0.9732)	0.9600 (95 CI: 0.9359 - 0.9841)
	EDM	0.9708 (95 CI: 0.9558 - 0.9858)	0.9450 (95 CI: 0.9158 - 0.9742)	0.9617 (95 CI: 0.9386 - 0.9847)
NSCLC	length	0.9279 (95 CI: 0.8896 - 0.9662)	0.8500 (95 CI: 0.7828 - 0.9172)	0.9000 (95 CI: 0.8446 - 0.9554)
	PFE	1.0000 (95 CI: 1.0000 - 1.0000)	1.0000 (95 CI: 1.0000 - 1.0000)	1.0000 (95 CI: 1.0000 - 1.0000)
	FSR	0.9421 (95 CI: 0.9086 - 0.9757)	0.9000 (95 CI: 0.8429 - 0.9571)	0.9100 (95 CI: 0.8556 - 0.9644)
	FSD	0.9948 (95 CI: 0.9910 - 0.9987)	0.9650 (95 CI: 0.9332 - 0.9968)	1.0000 (95 CI: 1.0000 - 1.0000)
	coverage	0.9979 (95 CI: 0.9961 - 0.9996)	0.9900 (95 CI: 0.9763 - 1.0000)	1.0000 (95 CI: 1.0000 - 1.0000)
	end	0.9988 (95 CI: 0.9971 - 1.0000)	0.9900 (95 CI: 0.9763 - 1.0000)	1.0000 (95 CI: 1.0000 - 1.0000)
	OCF	0.9088 (95 CI: 0.8744 - 0.9432)	0.6600 (95 CI: 0.5714 - 0.7486)	0.8550 (95 CI: 0.7881 - 0.9219)
	IFS	1.0000 (95 CI: 1.0000 - 1.0000)	1.0000 (95 CI: 1.0000 - 1.0000)	1.0000 (95 CI: 1.0000 - 1.0000)
	WPS	0.9993 (95 CI: 0.9983 - 1.0000)	0.9950 (95 CI: 0.9852 - 1.0000)	1.0000 (95 CI: 1.0000 - 1.0000)
	EDM	0.9982 (95 CI: 0.9961 - 1.0000)	0.9900 (95 CI: 0.9705 - 1.0000)	1.0000 (95 CI: 1.0000 - 1.0000)
OV	length	0.8521 (95 CI: 0.8321 - 0.8722)	0.5367 (95 CI: 0.4841 - 0.5893)	0.6067 (95 CI: 0.5517 - 0.6616)
	PFE	0.9887 (95 CI: 0.9822 - 0.9953)	0.9667 (95 CI: 0.9471 - 0.9863)	0.9667 (95 CI: 0.9471 - 0.9863)
	FSR	0.9991 (95 CI: 0.9983 - 0.9999)	1.0000 (95 CI: 1.0000 - 1.0000)	1.0000 (95 CI: 1.0000 - 1.0000)
	FSD	0.9553 (95 CI: 0.9393 - 0.9713)	0.8667 (95 CI: 0.8272 - 0.9061)	0.9417 (95 CI: 0.9134 - 0.9699)
	coverage	1.0000 (95 CI: 1.0000 - 1.0000)	1.0000 (95 CI: 1.0000 - 1.0000)	1.0000 (95 CI: 1.0000 - 1.0000)
	end	1.0000 (95 CI: 1.0000 - 1.0000)	1.0000 (95 CI: 1.0000 - 1.0000)	1.0000 (95 CI: 1.0000 - 1.0000)
	OCF	0.9411 (95 CI: 0.9287 - 0.9534)	0.7633 (95 CI: 0.7088 - 0.8178)	0.8783 (95 CI: 0.8417 - 0.9150)
	IFS	0.9998 (95 CI: 0.9995 - 1.0000)	1.0000 (95 CI: 1.0000 - 1.0000)	1.0000 (95 CI: 1.0000 - 1.0000)
	WPS	1.0000 (95 CI: 1.0000 - 1.0000)	1.0000 (95 CI: 1.0000 - 1.0000)	1.0000 (95 CI: 1.0000 - 1.0000)
	EDM	0.9911 (95 CI: 0.9880 - 0.9942)	0.9650 (95 CI: 0.9442 - 0.9858)	1.0000 (95 CI: 1.0000 - 1.0000)
PAAD	length	0.9446 (95 CI: 0.9306 - 0.9586)	0.8267 (95 CI: 0.7904 - 0.8629)	0.9033 (95 CI: 0.8751 - 0.9316)
	PFE	0.8211 (95 CI: 0.7898 - 0.8524)	0.5933 (95 CI: 0.5360 - 0.6507)	0.6783 (95 CI: 0.6270 - 0.7296)
	FSR	0.8624 (95 CI: 0.8371 - 0.8877)	0.6967 (95 CI: 0.6486 - 0.7448)	0.7508 (95 CI: 0.7067 - 0.7950)
	FSD	0.9389 (95 CI: 0.9224 - 0.9554)	0.8233 (95 CI: 0.7827 - 0.8640)	0.8767 (95 CI: 0.8402 - 0.9132)
	coverage	0.8554 (95 CI: 0.8264 - 0.8844)	0.7467 (95 CI: 0.7004 - 0.7929)	0.7700 (95 CI: 0.7244 - 0.8156)
	end	0.8537 (95 CI: 0.8240 - 0.8834)	0.7242 (95 CI: 0.6799 - 0.7685)	0.7892 (95 CI: 0.7480 - 0.8303)
	OCF	0.8465 (95 CI: 0.8238 - 0.8693)	0.4975 (95 CI: 0.4366 - 0.5584)	0.6675 (95 CI: 0.6126 - 0.7224)
	IFS	0.8561 (95 CI: 0.8196 - 0.8927)	0.7317 (95 CI: 0.6800 - 0.7833)	0.7717 (95 CI: 0.7208 - 0.8225)
	WPS	0.8596 (95 CI: 0.8292 - 0.8899)	0.7500 (95 CI: 0.7019 - 0.7981)	0.7958 (95 CI: 0.7526 - 0.8391)
	EDM	0.9536 (95 CI: 0.9412 - 0.9660)	0.8608 (95 CI: 0.8274 - 0.8942)	0.8800 (95 CI: 0.8497 - 0.9103)
LIHC	length	0.8688 (95 CI: 0.8528 - 0.8849)	0.4753 (95 CI: 0.4241 - 0.5265)	0.6997 (95 CI: 0.6596 - 0.7398)
	PFE	0.8651 (95 CI: 0.8492 - 0.8811)	0.6254 (95 CI: 0.5886 - 0.6621)	0.7403 (95 CI: 0.7116 - 0.7689)
	FSR	0.9413 (95 CI: 0.9295 - 0.9532)	0.7683 (95 CI: 0.7142 - 0.8223)	0.8961 (95 CI: 0.8741 - 0.9181)
	FSD	0.9041 (95 CI: 0.8912 - 0.9170)	0.5997 (95 CI: 0.5509 - 0.6485)	0.7770 (95 CI: 0.7419 - 0.8121)
	coverage	0.9619 (95 CI: 0.9535 - 0.9704)	0.8422 (95 CI: 0.8160 - 0.8683)	0.9218 (95 CI: 0.9017 - 0.9420)
	end	0.9545 (95 CI: 0.9444 - 0.9646)	0.8282 (95 CI: 0.7994 - 0.8571)	0.9099 (95 CI: 0.8898 - 0.9301)
	OCF	0.7363 (95 CI: 0.7154 - 0.7573)	0.2417 (95 CI: 0.2073 - 0.2760)	0.4125 (95 CI: 0.3750 - 0.4499)
	IFS	0.9585 (95 CI: 0.9500 - 0.9671)	0.8277 (95 CI: 0.7980 - 0.8573)	0.9181 (95 CI: 0.9002 - 0.9360)
	WPS	0.9562 (95 CI: 0.9480 - 0.9645)	0.8448 (95 CI: 0.8191 - 0.8705)	0.9025 (95 CI: 0.8841 - 0.9208)
	EDM	0.9935 (95 CI: 0.9913 - 0.9958)	0.9405 (95 CI: 0.9222 - 0.9588)	0.9910 (95 CI: 0.9852 - 0.9967)

## Sheet: S9
Table S9. Performance of five models on the Cristiano et al. dataset (PANCAN vs. Healthy).
Fragmentation pattern	Model	AUC	Sensitivity @95% specificity	Sensitivity @85% specificity
length	Support Vector Machine (SVM)	0.8741 (95 CI: 0.8634 - 0.8848)	0.6033 (95 CI: 0.5714 - 0.6351)	0.7265 (95 CI: 0.7022 - 0.7508)
	Naive Bayes (NB)	0.8137 (95 CI: 0.7993 - 0.8280)	0.3847 (95 CI: 0.3441 - 0.4253)	0.6584 (95 CI: 0.6279 - 0.6889)
	Logistic Regression (LR)	0.8591 (95 CI: 0.8483 - 0.8700)	0.5797 (95 CI: 0.5483 - 0.6112)	0.6930 (95 CI: 0.6695 - 0.7165)
	Random Forest (RF)	0.8813 (95 CI: 0.8725 - 0.8902)	0.5648 (95 CI: 0.5321 - 0.5974)	0.7595 (95 CI: 0.7365 - 0.7826)
	XGBoost	0.8779 (95 CI: 0.8683 - 0.8875)	0.5496 (95 CI: 0.5100 - 0.5892)	0.7480 (95 CI: 0.7259 - 0.7702)
PFE	Support Vector Machine (SVM)	0.9579 (95 CI: 0.9528 - 0.9631)	0.8259 (95 CI: 0.8079 - 0.8439)	0.9062 (95 CI: 0.8925 - 0.9200)
	Naive Bayes (NB)	0.7292 (95 CI: 0.7105 - 0.7478)	0.2494 (95 CI: 0.2098 - 0.2889)	0.5069 (95 CI: 0.4671 - 0.5468)
	Logistic Regression (LR)	0.9541 (95 CI: 0.9477 - 0.9604)	0.8261 (95 CI: 0.8034 - 0.8487)	0.9006 (95 CI: 0.8847 - 0.9166)
	Random Forest (RF)	0.6743 (95 CI: 0.6595 - 0.6892)	0.1888 (95 CI: 0.1643 - 0.2132)	0.3587 (95 CI: 0.3285 - 0.3889)
	XGBoost	0.7708 (95 CI: 0.7583 - 0.7834)	0.3648 (95 CI: 0.3333 - 0.3964)	0.5355 (95 CI: 0.5083 - 0.5627)
FSR	Support Vector Machine (SVM)	0.9441 (95 CI: 0.9369 - 0.9513)	0.8091 (95 CI: 0.7845 - 0.8337)	0.8802 (95 CI: 0.8642 - 0.8962)
	Naive Bayes (NB)	0.5956 (95 CI: 0.5810 - 0.6103)	0.0869 (95 CI: 0.0781 - 0.0956)	0.2547 (95 CI: 0.2340 - 0.2753)
	Logistic Regression (LR)	0.9416 (95 CI: 0.9347 - 0.9486)	0.8024 (95 CI: 0.7786 - 0.8262)	0.8791 (95 CI: 0.8631 - 0.8951)
	Random Forest (RF)	0.7070 (95 CI: 0.6919 - 0.7221)	0.2484 (95 CI: 0.2186 - 0.2783)	0.4173 (95 CI: 0.3871 - 0.4474)
	XGBoost	0.7846 (95 CI: 0.7714 - 0.7977)	0.3650 (95 CI: 0.3336 - 0.3965)	0.5420 (95 CI: 0.5124 - 0.5717)
FSD	Support Vector Machine (SVM)	0.9271 (95 CI: 0.9191 - 0.9351)	0.7125 (95 CI: 0.6853 - 0.7397)	0.8529 (95 CI: 0.8348 - 0.8711)
	Naive Bayes (NB)	0.8084 (95 CI: 0.7964 - 0.8204)	0.3568 (95 CI: 0.3196 - 0.3941)	0.6492 (95 CI: 0.6228 - 0.6755)
	Logistic Regression (LR)	0.9069 (95 CI: 0.8990 - 0.9148)	0.6770 (95 CI: 0.6499 - 0.7041)	0.7905 (95 CI: 0.7708 - 0.8103)
	Random Forest (RF)	0.8837 (95 CI: 0.8745 - 0.8928)	0.5645 (95 CI: 0.5325 - 0.5965)	0.7710 (95 CI: 0.7495 - 0.7926)
	XGBoost	0.8805 (95 CI: 0.8718 - 0.8891)	0.5703 (95 CI: 0.5388 - 0.6017)	0.7518 (95 CI: 0.7313 - 0.7723)
coverage	Support Vector Machine (SVM)	0.9638 (95 CI: 0.9585 - 0.9692)	0.8877 (95 CI: 0.8720 - 0.9034)	0.9284 (95 CI: 0.9170 - 0.9399)
	Naive Bayes (NB)	0.8001 (95 CI: 0.7862 - 0.8140)	0.4547 (95 CI: 0.4069 - 0.5025)	0.6716 (95 CI: 0.6434 - 0.6998)
	Logistic Regression (LR)	0.9617 (95 CI: 0.9554 - 0.9679)	0.8747 (95 CI: 0.8576 - 0.8919)	0.9247 (95 CI: 0.9117 - 0.9377)
	Random Forest (RF)	0.7230 (95 CI: 0.7078 - 0.7382)	0.2436 (95 CI: 0.2139 - 0.2732)	0.4308 (95 CI: 0.3996 - 0.4619)
	XGBoost	0.8053 (95 CI: 0.7903 - 0.8203)	0.4460 (95 CI: 0.4111 - 0.4810)	0.6050 (95 CI: 0.5760 - 0.6339)
end	Support Vector Machine (SVM)	0.9639 (95 CI: 0.9586 - 0.9692)	0.8775 (95 CI: 0.8610 - 0.8941)	0.9328 (95 CI: 0.9218 - 0.9438)
	Naive Bayes (NB)	0.8005 (95 CI: 0.7858 - 0.8152)	0.4480 (95 CI: 0.3993 - 0.4966)	0.6745 (95 CI: 0.6442 - 0.7048)
	Logistic Regression (LR)	0.9610 (95 CI: 0.9556 - 0.9665)	0.8570 (95 CI: 0.8359 - 0.8781)	0.9251 (95 CI: 0.9123 - 0.9380)
	Random Forest (RF)	0.7203 (95 CI: 0.7051 - 0.7354)	0.2735 (95 CI: 0.2447 - 0.3024)	0.4413 (95 CI: 0.4124 - 0.4701)
	XGBoost	0.7664 (95 CI: 0.7536 - 0.7793)	0.3452 (95 CI: 0.3151 - 0.3753)	0.5328 (95 CI: 0.5043 - 0.5612)
OCF	Support Vector Machine (SVM)	0.9467 (95 CI: 0.9399 - 0.9536)	0.7761 (95 CI: 0.7498 - 0.8023)	0.8860 (95 CI: 0.8672 - 0.9047)
	Naive Bayes (NB)	0.7766 (95 CI: 0.7623 - 0.7909)	0.2621 (95 CI: 0.2271 - 0.2971)	0.5872 (95 CI: 0.5514 - 0.6229)
	Logistic Regression (LR)	0.9459 (95 CI: 0.9401 - 0.9518)	0.7561 (95 CI: 0.7293 - 0.7829)	0.8943 (95 CI: 0.8787 - 0.9099)
	Random Forest (RF)	0.6656 (95 CI: 0.6494 - 0.6819)	0.1906 (95 CI: 0.1643 - 0.2168)	0.3415 (95 CI: 0.3133 - 0.3698)
	XGBoost	0.7338 (95 CI: 0.7199 - 0.7477)	0.2815 (95 CI: 0.2501 - 0.3130)	0.4555 (95 CI: 0.4241 - 0.4868)
IFS	Support Vector Machine (SVM)	0.9653 (95 CI: 0.9595 - 0.9710)	0.8856 (95 CI: 0.8679 - 0.9034)	0.9276 (95 CI: 0.9145 - 0.9406)
	Naive Bayes (NB)	0.7998 (95 CI: 0.7852 - 0.8144)	0.4352 (95 CI: 0.3903 - 0.4802)	0.6735 (95 CI: 0.6420 - 0.7049)
	Logistic Regression (LR)	0.9627 (95 CI: 0.9576 - 0.9677)	0.8749 (95 CI: 0.8592 - 0.8905)	0.9253 (95 CI: 0.9136 - 0.9370)
	Random Forest (RF)	0.7153 (95 CI: 0.7002 - 0.7304)	0.2592 (95 CI: 0.2294 - 0.2891)	0.4210 (95 CI: 0.3894 - 0.4527)
	XGBoost	0.7986 (95 CI: 0.7866 - 0.8107)	0.4077 (95 CI: 0.3754 - 0.4399)	0.6028 (95 CI: 0.5766 - 0.6290)
WPS	Support Vector Machine (SVM)	0.9658 (95 CI: 0.9598 - 0.9719)	0.8910 (95 CI: 0.8738 - 0.9082)	0.9355 (95 CI: 0.9241 - 0.9470)
	Naive Bayes (NB)	0.7833 (95 CI: 0.7699 - 0.7967)	0.4584 (95 CI: 0.4154 - 0.5013)	0.6479 (95 CI: 0.6209 - 0.6749)
	Logistic Regression (LR)	0.9459 (95 CI: 0.9401 - 0.9518)	0.7561 (95 CI: 0.7293 - 0.7829)	0.8943 (95 CI: 0.8787 - 0.9099)
	Random Forest (RF)	0.7324 (95 CI: 0.7181 - 0.7468)	0.2950 (95 CI: 0.2681 - 0.3219)	0.4797 (95 CI: 0.4518 - 0.5075)
	XGBoost	0.8055 (95 CI: 0.7914 - 0.8197)	0.4765 (95 CI: 0.4439 - 0.5091)	0.6201 (95 CI: 0.5896 - 0.6505)
EDM	Support Vector Machine (SVM)	0.9736 (95 CI: 0.9696 - 0.9776)	0.8589 (95 CI: 0.8236 - 0.8943)	0.9520 (95 CI: 0.9418 - 0.9621)
	Naive Bayes (NB)	0.7793 (95 CI: 0.7684 - 0.7901)	0.5558 (95 CI: 0.5284 - 0.5833)	0.6403 (95 CI: 0.6219 - 0.6588)
	Logistic Regression (LR)	0.9726 (95 CI: 0.9681 - 0.9772)	0.8706 (95 CI: 0.8455 - 0.8958)	0.9570 (95 CI: 0.9477 - 0.9663)
	Random Forest (RF)	0.9568 (95 CI: 0.9506 - 0.9630)	0.8075 (95 CI: 0.7786 - 0.8363)	0.9121 (95 CI: 0.8938 - 0.9304)
	XGBoost	0.9524 (95 CI: 0.9457 - 0.9590)	0.7994 (95 CI: 0.7716 - 0.8271)	0.9064 (95 CI: 0.8906 - 0.9222)

## Sheet: S10
Table S10. Performance of the fragmentation patterns on the Cristiano et al. dataset after GC correction (PANCAN vs. Healthy).
Region type	Fragmentation pattern	AUC	Sensitivity @95% specificity	Sensitivity @85% specificity
open chromatin regions	PFE	0.9639 (95 CI: 0.9579 - 0.9700)	0.8537 (95 CI: 0.8328 - 0.8746)	0.9263 (95 CI: 0.9113 - 0.9412)
	coverage	0.9637 (95 CI: 0.9584 - 0.9691)	0.8857 (95 CI: 0.8686 - 0.9028)	0.9260 (95 CI: 0.9145 - 0.9376)
	end	0.9624 (95 CI: 0.9565 - 0.9683)	0.8756 (95 CI: 0.8581 - 0.8931)	0.9235 (95 CI: 0.9109 - 0.9361)
	OCF	0.9365 (95 CI: 0.9291 - 0.9440)	0.7559 (95 CI: 0.7298 - 0.7820)	0.8600 (95 CI: 0.8413 - 0.8788)
	IFS	0.9641 (95 CI: 0.9593 - 0.9689)	0.8793 (95 CI: 0.8631 - 0.8955)	0.9252 (95 CI: 0.9140 - 0.9363)
	WPS	0.8623 (95 CI: 0.8514 - 0.8732)	0.5721 (95 CI: 0.5401 - 0.6041)	0.7262 (95 CI: 0.7009 - 0.7516)
TSS [-150bp,+50bp]	PFE	0.8414 (95 CI: 0.8300 - 0.8529)	0.5173 (95 CI: 0.4863 - 0.5482)	0.6744 (95 CI: 0.6489 - 0.6999)
	coverage	0.9650 (95 CI: 0.9601 - 0.9699)	0.8557 (95 CI: 0.8357 - 0.8757)	0.9245 (95 CI: 0.9112 - 0.9378)
	end	0.9645 (95 CI: 0.9596 - 0.9694)	0.8630 (95 CI: 0.8452 - 0.8808)	0.9148 (95 CI: 0.9030 - 0.9266)
	OCF	0.8774 (95 CI: 0.8676 - 0.8873)	0.5981 (95 CI: 0.5684 - 0.6279)	0.7361 (95 CI: 0.7097 - 0.7624)
	IFS	0.9628 (95 CI: 0.9564 - 0.9692)	0.8537 (95 CI: 0.8329 - 0.8745)	0.9265 (95 CI: 0.9118 - 0.9412)
	WPS	0.8355 (95 CI: 0.8242 - 0.8467)	0.5290 (95 CI: 0.5007 - 0.5572)	0.6603 (95 CI: 0.6355 - 0.6852)

[truncated: 5 more sheets: S11, S12, S13, S14, S15]
